# Supplementary material for: Transcriptomic Profiling of Gene Expression Associated with Granulosa Cell Tumor Development in a Mouse Model
Source: Cancers (Basel). 2022 Apr 27;14(9):2184. doi: 10.3390/cancers14092184 (PMC9105549; doi:10.3390/cancers14092184)
Supplement: Supplementary file 1 [file cancers-14-02184-s001.zip]

Archive with 21 entries (18 files):
- cancers-1620022-supplementary/
- cancers-1620022-supplementary/Supplementary/
- cancers-1620022-supplementary/Supplementary/Figure S1.pdf
- cancers-1620022-supplementary/Supplementary/Figure S2.pdf
- cancers-1620022-supplementary/Supplementary/Table S1.xlsx
- cancers-1620022-supplementary/Supplementary/Table S2.xlsx
- cancers-1620022-supplementary/Supplementary/Table S3.xlsx
- cancers-1620022-supplementary/Supplementary/Table S4.xlsx
- cancers-1620022-supplementary/Supplementary/Table S5.xlsx
- cancers-1620022-supplementary/Supplementary/Table S6.xlsx
- cancers-1620022-supplementary/Supplementary/Table S7.xlsx
- Supplementary/
- Supplementary/Fig. S1.pdf
- Supplementary/Fig. S2.pdf
- Supplementary/Table S1.xlsx
- Supplementary/Table S2.xlsx
- Supplementary/Table S3.xlsx
- Supplementary/Table S4.xlsx
- Supplementary/Table S5.xlsx
- Supplementary/Table S6.xlsx
- Supplementary/Table S7.xlsx
