# Supplementary material for: Transcriptomic Profiling of Gene Expression Associated with Granulosa Cell Tumor Development in a Mouse Model
Source: Cancers (Basel). 2022 Apr 27;14(9):2184. doi: 10.3390/cancers14092184 (PMC9105549; doi:10.3390/cancers14092184)
Supplement: Supplementary file 1 [file cancers-14-02184-s001.zip › cancers-1620022-supplementary/Supplementary/Table S1.xlsx]

## Sheet: DE gene list-CA vs Ctrl
	LogFC	logCPM	Pvalue	FDR
4933402E13Rik	10.4249	1.18879	5.96606e-30	1.25069e-27
Dmrt1	7.47945	1.38501	2.492e-26	3.87199e-24
Sfrp5	7.19539	2.26749	2.30238e-32	5.96225e-30
Gm5294	6.77988	5.17995	7.32266e-37	2.61379e-34
4930550L24Rik	5.50886	1.78963	2.02444e-18	1.51055e-16
Gm13111	5.40282	1.71487	3.00995e-34	9.03464e-32
Lhfpl3	5.3189	2.47264	4.40865e-35	1.42012e-32
Pcsk2	5.29361	4.94951	6.47769e-33	1.78231e-30
Wif1	5.24735	0.843583	7.57168e-38	3.03028e-35
Thsd7b	4.62346	4.73293	6.23159e-115	8.23006e-111
Adamts8	4.57524	2.7574	7.25609e-64	1.59719e-60
Pdcd1	4.06124	3.65885	1.43103e-47	1.45382e-44
Ntf3	4.00213	2.04469	6.24013e-42	3.92445e-39
Moxd1	3.97486	1.365	7.00813e-16	3.9554e-14
Tpsab1	3.89314	1.53659	4.24768e-06	5.45181e-05
Gm14569	3.6862	2.06112	2.40607e-20	2.14709e-18
Amdhd1	3.57805	2.50155	4.52746e-31	1.04902e-28
Hsd17b3	3.56936	2.29363	9.42063e-26	1.36723e-23
Dhrs9	3.50483	1.68684	1.71188e-27	2.86187e-25
Tenm2	3.4172	2.32969	4.75948e-39	2.16754e-36
Acan	3.37778	1.30255	2.45505e-10	7.04867e-09
Ly6h	3.32873	3.05743	2.00463e-21	2.06837e-19
Btn1a1	3.25024	0.75691	1.61507e-24	2.17656e-22
Serpine1	3.22814	3.16275	2.19588e-19	1.75763e-17
Aicda	3.22254	4.56489	2.6617e-37	1.00437e-34
Ly6d	3.20353	1.36266	2.68426e-15	1.42374e-13
Des	3.14169	6.5655	1.01312e-82	6.69012e-79
Cacna1g	3.12971	3.23157	2.72482e-52	3.59868e-49
Ramp1	3.10761	4.30919	4.72584e-22	5.24488e-20
Rarres1	3.10566	1.11235	2.23334e-20	2.02026e-18
Cma1	3.09562	1.16303	1.2958e-08	2.82404e-07
Sh3bgrl2	3.06386	5.60976	1.1622e-42	7.67458e-40
Lcn2	3.0296	3.25008	9.8188e-13	4.01477e-11
Tfr2	2.99934	1.7131	6.36734e-26	9.4487e-24
Padi4	2.99853	1.58484	1.34074e-20	1.25583e-18
Nmur2	2.98908	1.90016	7.18803e-18	5.0766e-16
Plin4	2.98148	4.92731	7.15011e-75	3.14772e-71
Cela1	2.97964	2.97055	3.54547e-16	2.0719e-14
Galr2	2.96676	1.55809	1.36204e-18	1.02791e-16
Dpep1	2.92267	6.06015	9.62089e-42	5.77559e-39
Tpsb2	2.83466	1.53604	2.06985e-08	4.28244e-07
Pi16	2.83006	2.0105	2.66008e-09	6.55442e-08
Slc2a4	2.81462	4.85888	3.52885e-37	1.2946e-34
Cnn1	2.77921	7.44097	8.90333e-43	6.18875e-40
Gria1	2.77741	0.908676	2.25406e-16	1.34096e-14
Optc	2.77645	2.37751	5.50869e-18	3.93261e-16
Lrrc75b	2.74373	1.82176	2.54573e-21	2.58626e-19
Cxcl14	2.71791	8.61573	1.12549e-63	2.12347e-60
9230104L09Rik	2.68572	1.61927	5.07396e-08	9.68379e-07
Kcnj10	2.67331	2.37647	1.73812e-16	1.053e-14
Synpo2	2.66412	6.41091	3.03951e-62	5.01784e-59
Car12	2.65541	4.7681	7.06377e-14	3.3082e-12
Adamts15	2.64504	3.94039	1.38169e-17	9.35791e-16
Scara5	2.64414	6.10504	5.63824e-39	2.48214e-36
Nxf3	2.62622	3.1926	1.61159e-09	4.1242e-08
Shisal2a	2.61032	2.74445	6.23769e-25	8.76396e-23
Tnnt2	2.57314	3.08142	7.86649e-07	1.16081e-05
Serpina3n	2.56833	3.65683	1.47588e-05	0.000164351
Ugt1a7c	2.55919	2.18071	2.11347e-19	1.70199e-17
Tnnc1	2.55883	2.96026	5.72229e-12	2.11693e-10
Scx	2.55773	3.64004	1.23647e-14	6.13914e-13
Fibin	2.53913	4.45299	1.51982e-46	1.25452e-43
Actg2	2.53038	8.00556	5.54586e-45	4.30848e-42
Ncam2	2.51578	1.57827	7.75835e-10	2.07839e-08
Gnrhr	2.51247	0.792388	7.00541e-07	1.04218e-05
Tagln	2.50478	4.97837	1.69579e-16	1.03209e-14
Jph2	2.48939	5.01196	1.55851e-36	5.41665e-34
Asb2	2.47844	4.66727	1.4229e-40	7.51692e-38
Myom1	2.46691	6.83469	3.11025e-67	1.02693e-63
Sh3bgr	2.46042	4.88566	1.32945e-32	3.58328e-30
Esrrg	2.45736	3.71858	4.52509e-29	8.91984e-27
Tceal6	2.4474	2.40458	2.6799e-20	2.35957e-18
Pdlim3	2.438	5.13477	1.46939e-46	1.25452e-43
Clec12b	2.43525	2.17493	1.84257e-07	3.1079e-06
Adora1	2.40883	4.05968	9.55889e-13	3.93284e-11
Emb	2.40091	4.85716	8.42573e-34	2.4191e-31
Tpm2	2.3657	8.98003	3.72073e-31	8.77495e-29
Ace	2.34474	7.29479	5.63934e-22	6.20656e-20
Trim9	2.33064	4.26009	2.65528e-24	3.54225e-22
Erfe	2.33029	2.95849	1.21168e-20	1.14304e-18
Egln3	2.32195	2.75151	4.58743e-13	1.94811e-11
Casq2	2.32154	4.33595	2.68159e-30	5.90263e-28
Dlk2	2.3111	2.07167	5.5301e-10	1.51213e-08
Nefh	2.30172	3.1327	0.000247075	0.00197406
Myl9	2.28951	9.35278	6.36493e-32	1.5567e-29
Ttyh1	2.28893	3.63352	2.34074e-15	1.24654e-13
Padi2	2.28129	2.12289	7.47463e-09	1.70496e-07
Popdc2	2.27278	4.50507	2.77458e-40	1.35718e-37
Map3k21	2.26174	3.19137	3.49616e-10	9.7413e-09
Lmod1	2.25558	6.62072	1.99453e-41	1.09757e-38
Gm10687	2.25137	1.79738	8.97738e-12	3.26623e-10
Nipal4	2.25003	1.78375	1.99558e-16	1.19799e-14
Fstl3	2.24806	2.25661	8.15959e-21	7.86596e-19
Cldn11	2.2442	4.70829	3.30692e-17	2.18372e-15
Smim5	2.23363	3.21546	7.55006e-18	5.29976e-16
Acta2	2.22733	11.088	2.45098e-40	1.245e-37
Adam11	2.21106	4.54424	9.93845e-18	6.83631e-16
Kcnmb1	2.20893	4.01736	1.83103e-30	4.09872e-28
Fbln5	2.20223	7.19013	4.72433e-47	4.45673e-44
Itgbl1	2.19704	4.83435	6.85946e-29	1.31294e-26
Ntrk1	2.1877	1.9865	1.32551e-14	6.5078e-13
Neurl1a	2.18522	2.95615	6.60864e-26	9.69781e-24
Kcnip1	2.18375	2.62941	3.36996e-14	1.62435e-12
Has2	2.18343	1.97864	2.50308e-12	9.80954e-11
Scrn1	2.17137	2.90675	1.70519e-12	6.84511e-11
Clec3b	2.16514	3.21487	1.07168e-10	3.26876e-09
Penk	2.16185	5.90286	8.12207e-27	1.30815e-24
Speg	2.16054	5.74437	6.0031e-59	8.80921e-56
Podn	2.16005	1.39309	5.69274e-12	2.11191e-10
Slc52a3	2.15758	2.40266	7.28897e-10	1.95661e-08
Myh11	2.14924	10.3948	4.68022e-43	3.43398e-40
S100b	2.14867	1.94338	1.3303e-06	1.89325e-05
Pdgfa	2.14601	4.82099	8.30053e-16	4.62553e-14
Gstm6	2.13638	4.10831	5.69003e-09	1.33478e-07
Trank1	2.11846	4.60148	1.9358e-18	1.45262e-16
Sele	2.11732	1.27149	1.84659e-13	8.26708e-12
Inka2	2.11388	3.03234	1.33004e-16	8.3647e-15
D430041D05Rik	2.10499	1.96043	5.70078e-18	4.04786e-16
Cbr2	2.10304	2.93009	1.87402e-15	1.00203e-13
Sez6	2.09047	4.34912	1.13957e-08	2.51256e-07
Nalcn	2.09027	3.67412	7.3004e-20	6.18054e-18
Cacng4	2.08525	2.70935	4.78753e-17	3.09945e-15
P2rx1	2.08382	1.06112	7.46951e-13	3.13174e-11
Sox8	2.08286	2.58123	2.94699e-10	8.2987e-09
Cys1	2.07925	1.46446	1.62922e-12	6.58017e-11
Duoxa2	2.07809	1.29628	9.83873e-08	1.74651e-06
Apol6	2.06983	2.07314	2.16455e-12	8.53349e-11
Adamtsl2	2.0661	7.22027	5.66859e-32	1.41255e-29
Mcam	2.06588	7.49317	7.88307e-50	8.67597e-47
Tex19.2	2.05966	1.43873	1.29828e-10	3.92366e-09
Oasl1	2.0188	2.21111	7.57764e-08	1.39969e-06
Mrgprf	2.0147	3.63968	1.80733e-16	1.08993e-14
Itga7	2.01105	4.30974	3.27185e-23	3.89292e-21
1500015O10Rik	1.99718	2.63719	1.25805e-11	4.46641e-10
Bves	1.99234	3.79524	3.01713e-22	3.43511e-20
Nupr1	1.98945	6.84524	3.17949e-25	4.56429e-23
Sync	1.96764	2.08939	3.00209e-12	1.15593e-10
Fam20c	1.96635	7.20375	6.25918e-24	8.10441e-22
Hs3st3b1	1.95358	3.67852	7.33669e-17	4.70367e-15
Tspan2	1.94836	5.50642	1.00962e-41	5.79744e-39
Tmem182	1.94395	5.32009	4.44876e-15	2.28618e-13
Mmp9	1.94107	2.37752	9.76684e-12	3.51473e-10
Rbp4	1.92703	4.11523	2.69213e-06	3.60233e-05
Fgf14	1.92641	1.25174	7.70215e-12	2.81779e-10
Rasd2	1.9147	3.84404	2.81773e-33	7.91782e-31
Mylk	1.91291	9.78605	4.15016e-40	1.95754e-37
Nt5e	1.91128	3.93695	1.00933e-13	4.62855e-12
Itga1	1.90951	7.40928	6.50874e-66	1.71922e-62
Cp	1.90126	5.98835	3.30882e-22	3.73501e-20
Tcf23	1.89811	4.48519	2.88561e-26	4.43142e-24
Pla1a	1.8947	4.00714	1.07056e-28	2.01984e-26
Lamc3	1.88652	7.90308	1.08156e-19	8.98376e-18
Carmn	1.88452	2.97232	3.40163e-14	1.63365e-12
Ckb	1.86775	7.15892	3.45387e-38	1.42548e-35
Csrp1	1.86276	9.3381	1.83355e-23	2.26315e-21
Aqp2	1.85644	3.39829	1.67312e-05	0.000183682
Cyp26b1	1.85548	3.09234	9.13159e-07	1.32528e-05
Rasl12	1.85185	3.68678	1.00741e-15	5.56689e-14
Nrk	1.84284	5.17934	6.62002e-24	8.48841e-22
Prrt1	1.82844	2.22151	2.00666e-16	1.19918e-14
Cpm	1.8189	3.20632	4.10706e-16	2.37903e-14
Cilp	1.81755	4.66937	3.24639e-07	5.18442e-06
Fbxl22	1.81666	4.88057	5.46672e-25	7.76334e-23
Npm3-ps1	1.81365	1.85829	0.0104791	0.0437829
Pfkp	1.8096	7.16517	7.21012e-52	8.65674e-49
Chrna2	1.80261	1.27905	1.2604e-09	3.26878e-08
Hspb7	1.79979	3.40893	4.40491e-06	5.63717e-05
Crispld1	1.79243	4.65517	1.32256e-28	2.46015e-26
Htra3	1.78456	7.7058	2.35956e-18	1.75071e-16
Fam78b	1.77484	2.9475	1.7933e-12	7.177e-11
Vwa1	1.77245	5.18236	5.44224e-24	7.11641e-22
Bvht	1.76981	4.15477	4.10767e-14	1.96558e-12
Ccdc60	1.75846	1.47424	4.38129e-12	1.65798e-10
Trf	1.75705	2.08001	5.3857e-08	1.02491e-06
Mafa	1.75701	4.50426	4.92564e-21	4.85469e-19
Thrsp	1.75235	2.85784	7.9052e-08	1.45006e-06
Capn6	1.74962	4.84325	1.07777e-16	6.8106e-15
Hr	1.74513	3.24736	6.26169e-13	2.64211e-11
Wscd2	1.74266	4.05555	8.67025e-18	5.99518e-16
Gm12892	1.74161	1.6802	8.64913e-13	3.58085e-11
Duox2	1.74145	3.10156	1.26467e-08	2.76075e-07
Lgr6	1.73893	6.82935	1.55644e-38	6.63092e-36
Pxdc1	1.73608	2.79262	6.13865e-12	2.25831e-10
Fgf7	1.73194	2.167	4.00371e-13	1.72238e-11
Slc38a5	1.713	8.52383	2.31992e-27	3.8299e-25
Sh3gl3	1.70699	2.11555	6.60367e-09	1.53008e-07
Serinc2	1.70525	2.31309	1.49194e-05	0.00016572
Perp	1.68862	5.37783	7.01316e-25	9.74978e-23
Hrct1	1.68534	1.48193	2.02359e-07	3.37432e-06
Acp5	1.68015	2.25913	8.80512e-09	1.97771e-07
Kcnd3	1.67897	6.11753	1.56142e-28	2.86413e-26
Entpd2	1.67603	2.81638	5.15403e-14	2.43104e-12
Trpv2	1.67457	3.75956	7.7096e-18	5.35898e-16
Gm2830	1.67387	4.84466	1.92196e-11	6.57599e-10
Camkk1	1.67088	2.5631	5.60826e-12	2.08643e-10
Osr1	1.6485	3.54644	3.60265e-12	1.37914e-10
Ak1	1.63494	3.35226	1.58615e-16	9.74342e-15
Fam181b	1.61862	2.41824	2.22067e-10	6.43166e-09
Klhl40	1.61611	1.86405	3.1909e-06	4.16014e-05
Heyl	1.61067	8.29422	2.57972e-23	3.12572e-21
Mfsd2a	1.61052	5.58557	2.27204e-06	3.08394e-05
Nkd2	1.60892	3.65273	4.57112e-18	3.29417e-16
Chrdl1	1.59542	6.56975	1.99469e-32	5.26878e-30
Ctse	1.59285	1.4147	4.62061e-05	0.000452033
Ldb3	1.5889	3.14441	2.53879e-10	7.25754e-09
Dact3	1.58774	4.98591	1.7834e-28	3.20014e-26
Aspn	1.58028	7.12656	3.16924e-27	5.16742e-25
Sox9	1.5793	2.72866	1.68244e-07	2.86216e-06
Osbpl6	1.56835	5.80434	3.31475e-26	4.97477e-24
Klhl29	1.56808	3.5467	8.56682e-17	5.43952e-15
Pdgfrl	1.5661	3.43604	5.04299e-15	2.5815e-13
Dynap	1.56378	5.29238	1.357e-11	4.77918e-10
Procr	1.5591	5.17403	1.21873e-07	2.12066e-06
Cyp27a1	1.55118	5.15516	7.71951e-13	3.21614e-11
Gpd1	1.54704	2.96151	7.19872e-05	0.000666715
Ryr3	1.54319	1.93449	1.32853e-07	2.29659e-06
Lmntd1	1.53343	2.07402	1.4222e-08	3.0641e-07
Gm10824	1.53198	2.06639	1.22318e-11	4.35432e-10
Il33	1.53005	1.73996	3.25392e-08	6.44296e-07
Prr7	1.5296	1.54333	2.0298e-08	4.21502e-07
B3galt5	1.52773	4.33996	1.65218e-21	1.71813e-19
Fmo2	1.52686	3.27929	5.3828e-15	2.73425e-13
Ifi202b	1.52045	2.16803	0.00173847	0.0103962
Tspan18	1.51382	6.36261	4.55389e-36	1.50358e-33
Vstm2b	1.511	2.9638	1.26227e-09	3.26878e-08
4930502E18Rik	1.50938	3.39097	6.17774e-10	1.6788e-08
Acot11	1.5067	2.54908	7.51241e-13	3.13976e-11
Pdlim7	1.50255	6.662	9.50189e-38	3.69093e-35
Ggt5	1.50236	5.29495	7.58427e-18	5.29976e-16
Eva1a	1.49817	2.41424	5.58021e-11	1.77158e-09
Spta1	1.49713	1.3337	0.000978218	0.00646613
Basp1	1.49441	3.01606	3.1243e-13	1.3618e-11
Dmpk	1.49215	6.28523	4.69802e-24	6.20467e-22
Tesc	1.4913	3.1334	2.00738e-07	3.35164e-06
Krt79	1.48774	3.04209	5.79711e-12	2.13862e-10
Tmem114	1.48219	2.09437	5.84103e-07	8.80623e-06
Vcam1	1.481	5.91231	2.86255e-06	3.78436e-05
Col6a5	1.47698	4.01526	5.03121e-05	0.000485725
Cdh6	1.47681	1.55938	4.43488e-08	8.56616e-07
Kcnk5	1.47557	5.86917	2.92577e-22	3.36005e-20
Fabp4	1.47388	3.91048	6.43981e-07	9.64292e-06
Sidt1	1.47285	1.42093	1.99059e-08	4.14012e-07
Mdga1	1.46997	1.94308	4.26001e-09	1.01924e-07
Ephb2	1.4675	3.7735	5.99509e-16	3.39816e-14
Pgm5	1.46742	5.35037	3.09982e-21	3.10146e-19
Batf3	1.46602	1.15238	1.61446e-09	4.1242e-08
Spaar	1.46513	1.86729	3.90732e-10	1.08412e-08
Gpm6b	1.4647	7.79962	2.00797e-28	3.5359e-26
Steap1	1.45572	1.68912	2.45244e-08	5.02162e-07
Apoa1	1.4521	6.96498	7.15551e-16	4.0214e-14
Efcab1	1.44729	2.59054	2.78944e-11	9.18707e-10
Cytip	1.44394	2.02824	2.71623e-05	0.000282466
Pmepa1	1.4438	6.66467	1.37317e-20	1.27714e-18
Rarres2	1.44052	7.49106	3.58313e-17	2.35435e-15
Lnx1	1.44047	4.33706	1.25682e-08	2.75272e-07
Rab27b	1.43984	4.99589	6.7782e-23	7.92209e-21
Prrx2	1.43656	1.52642	1.49623e-08	3.2027e-07
Akap6	1.42851	2.81677	8.36176e-10	2.23098e-08
Selenom	1.42774	5.48538	2.6466e-11	8.78231e-10
Sox6	1.42667	3.36121	4.67861e-12	1.76544e-10
Fblim1	1.42662	5.63006	2.93608e-30	6.35686e-28
Papss2	1.42658	7.58354	2.47291e-28	4.29733e-26
Tes	1.42558	7.24979	2.00963e-20	1.83043e-18
Cotl1	1.42324	6.78011	1.79307e-28	3.20014e-26
Mn1	1.42204	3.49418	4.04839e-13	1.73594e-11
Igkc	1.41296	2.16411	0.00329639	0.0175334
Fcrls	1.41263	4.48994	1.94862e-13	8.69441e-12
Eln	1.40968	6.0006	2.78126e-20	2.43259e-18
Fam183b	1.40931	2.6716	2.63714e-09	6.51004e-08
Mgst2	1.4046	2.88634	1.38026e-07	2.37977e-06
Ampd3	1.39869	5.53503	1.49098e-16	9.24476e-15
Bgn	1.39475	9.54233	1.31089e-17	8.9242e-16
Slc1a5	1.39418	5.31656	1.82004e-17	1.22639e-15
Adcyap1r1	1.39407	4.00386	1.1298e-09	2.94305e-08
Ppp1r12b	1.39401	8.26571	1.95936e-29	3.96126e-27
Ehbp1l1	1.39326	6.10508	4.34941e-32	1.10467e-29
Fmo1	1.38943	4.31123	1.5391e-15	8.29671e-14
Ptges	1.38643	7.69747	7.73973e-14	3.59924e-12
Fstl1	1.38603	8.65087	1.21562e-23	1.51459e-21
Cpne7	1.38464	1.71992	2.21131e-08	4.55612e-07
Elovl4	1.3835	2.229	2.06779e-11	7.0204e-10
Prdm16	1.38299	4.31062	1.18658e-07	2.07291e-06
Dner	1.38128	1.61122	7.28935e-08	1.35211e-06
Hephl1	1.37667	1.92377	0.000192949	0.00158672
Slc16a6	1.37572	3.84399	1.84158e-12	7.32581e-11
Tbx1	1.37472	2.28644	1.05401e-05	0.000121152
Myl4	1.37385	2.96635	8.44966e-07	1.23582e-05
Pnck	1.36555	4.05077	3.19769e-13	1.38921e-11
Gng8	1.3646	1.62421	4.57808e-09	1.08942e-07
Mrap	1.36312	3.97682	1.34358e-08	2.92334e-07
Slit3	1.35782	7.33755	4.00425e-16	2.3297e-14
Cpxm1	1.35649	7.6849	9.14002e-09	2.04251e-07
Irak2	1.35518	4.90439	1.21246e-15	6.58972e-14
Sertad4	1.35316	5.4788	1.0403e-23	1.32108e-21
Clmp	1.35226	4.99811	2.69261e-18	1.98667e-16
Spon1	1.34637	7.5485	2.71465e-15	1.42838e-13
Frmd7	1.34477	1.96965	5.29206e-09	1.24585e-07
C7	1.34081	5.25859	3.01627e-10	8.47573e-09
Acss3	1.34023	2.23715	7.20178e-09	1.65128e-07
Filip1	1.3348	4.09239	9.21844e-14	4.24209e-12
Rpl19-ps3	1.3271	1.46369	5.05028e-05	0.000486855
Meox1	1.32671	3.54368	4.37378e-13	1.86337e-11
Mfap2	1.31994	7.82339	5.36089e-16	3.05178e-14
Porcn	1.31925	4.05617	4.49096e-14	2.13353e-12
Aard	1.31798	4.92925	6.16129e-05	0.000582478
Igfbp3	1.31536	4.59726	2.89313e-06	3.82095e-05
Lama5	1.31115	6.40114	7.38518e-16	4.13289e-14
Smtn	1.30964	7.1982	2.04399e-31	4.90817e-29
Csrp2	1.308	7.79546	5.09445e-13	2.15649e-11
Creb3l3	1.30212	4.15929	1.4527e-16	9.09278e-15
Spon2	1.30189	2.43941	1.84417e-06	2.55571e-05
Slc6a11	1.30187	2.98853	2.43825e-09	6.06441e-08
Susd2	1.29731	3.80149	3.04877e-11	1.00162e-09
Gm830	1.2959	2.44128	2.22691e-05	0.000236802
Calhm5	1.29522	2.01625	3.04067e-07	4.87948e-06
Htr1d	1.29502	1.78569	1.50109e-06	2.11804e-05
Hacd1	1.29388	3.93378	4.83521e-10	1.33039e-08
Nptx2	1.29336	2.93929	1.72615e-08	3.64756e-07
Hspb2	1.29278	1.94731	2.74814e-05	0.000284664
Tmem252	1.28377	3.0581	2.75749e-08	5.56853e-07
Mapk10	1.28352	5.72062	1.03723e-15	5.70781e-14
Pde1b	1.27917	3.90946	3.52514e-15	1.84748e-13
Ttc39a	1.27854	1.71235	6.34711e-07	9.51491e-06
Sema6b	1.27622	3.45883	7.0073e-07	1.04218e-05
Mustn1	1.2729	2.55114	2.11029e-05	0.000225126
Ltbp2	1.27252	5.45589	7.10093e-10	1.91819e-08
Hspb6	1.27222	3.98541	2.47955e-13	1.09891e-11
Lrp2	1.26636	2.67397	8.24176e-05	0.0007512
Wisp1	1.2663	4.55493	5.28335e-15	2.6941e-13
Nacad	1.26602	2.87478	2.37893e-09	5.92802e-08
Zfp423	1.26469	5.18015	6.22381e-19	4.83517e-17
Atp6v0d2	1.2621	2.14672	2.29509e-05	0.000243073
Msrb1	1.26143	5.20251	1.75089e-11	6.05339e-10
Rasl11b	1.25925	5.77263	2.84451e-21	2.86774e-19
Ssc5d	1.25608	3.7476	5.1909e-11	1.65996e-09
Trem2	1.25583	2.78268	1.05099e-07	1.84826e-06
Kcne4	1.25407	3.46305	2.65165e-07	4.30226e-06
Hcn2	1.25399	2.96432	1.87552e-10	5.54139e-09
Cspg4	1.25137	5.90531	1.30294e-18	9.88963e-17
Tagln2	1.25072	6.8359	1.07588e-13	4.91666e-12
Lrrtm3	1.24533	4.06147	1.08471e-06	1.56566e-05
Mfap5	1.24188	5.55135	2.16762e-17	1.45319e-15
G0s2	1.24162	3.9963	4.00189e-07	6.28454e-06
Lmna	1.23864	7.2443	1.24579e-27	2.10937e-25
Map6	1.23477	2.74702	1.02904e-07	1.81691e-06
Paqr7	1.23276	6.50601	1.18541e-23	1.49102e-21
Itga8	1.23222	6.04871	4.10405e-17	2.68328e-15
Cyp1b1	1.23161	9.97869	8.61936e-20	7.2048e-18
Dcn	1.23098	9.40788	1.24281e-14	6.14751e-13
Cd300c2	1.22957	1.87061	0.000160637	0.00135388
Tnfrsf12a	1.22842	4.46737	1.54795e-05	0.000171364
Klhl32	1.22138	1.89853	7.36061e-07	1.09104e-05
AC154540.2	1.21204	2.12082	0.000979416	0.00646758
Kazald1	1.21174	6.58692	1.6909e-06	2.36065e-05
Slc8a2	1.21124	1.64309	2.01064e-06	2.76898e-05
Tmem229b	1.21095	6.0229	4.03294e-15	2.09697e-13
Tceal3	1.21014	3.65123	5.10592e-11	1.63675e-09
Col4a3	1.21009	6.15453	1.28691e-11	4.55661e-10
Gli2	1.20941	5.8803	1.79763e-22	2.08257e-20
Sfrp4	1.20461	3.00749	3.39418e-05	0.000340889
Galnt16	1.19907	4.39182	5.80474e-10	1.58395e-08
Cavin3	1.19851	5.73201	5.37156e-10	1.47489e-08
Lrrc4	1.1977	3.95916	1.10571e-07	1.93932e-06
Fam162a	1.19375	6.70814	1.63122e-11	5.66936e-10
Shisa2	1.19373	4.64451	2.29069e-14	1.11635e-12
Lox	1.1916	7.00542	2.24652e-13	9.98983e-12
Myo7a	1.19151	4.84858	0.000212925	0.00172946
Gm10451	1.1907	1.93332	7.97733e-08	1.45923e-06
Ccdc107	1.19024	5.49455	3.57655e-09	8.60392e-08
Pdlim1	1.18969	6.80886	9.51246e-12	3.43254e-10
Scube2	1.18817	4.78313	5.97568e-15	3.02378e-13
Loxl1	1.18682	6.31193	5.08045e-12	1.90618e-10
Gpc1	1.18653	5.95411	1.52241e-20	1.40605e-18
Creb5	1.18653	1.68683	2.95157e-06	3.88648e-05
Plscr2	1.18414	4.05578	6.64646e-08	1.25239e-06
Shisa6	1.1837	5.11481	6.60289e-05	0.00061935
Gpr179	1.18001	1.55522	0.000205658	0.00167558
Vwa5b1	1.17738	4.30627	6.31121e-08	1.19587e-06
Tyrobp	1.17729	4.28616	3.07545e-07	4.92931e-06
n-R5-8s1	1.17627	1.30989	0.00862341	0.0373821
Gdf10	1.17552	4.29319	9.6857e-06	0.000112605
Cxcl16	1.17359	4.09146	2.92705e-09	7.15881e-08
Fhl2	1.16921	6.27286	6.61599e-11	2.06079e-09
Gnaz	1.16907	2.03968	4.41789e-07	6.86437e-06
Nuak2	1.16748	1.86226	9.04234e-06	0.00010559
Spp1	1.16466	5.61559	0.000375788	0.00284577
Lyz2	1.16444	7.69302	3.53254e-09	8.51356e-08
Hspb8	1.16167	4.89057	4.29392e-09	1.02549e-07
Adam23	1.1587	4.17775	4.02092e-07	6.29944e-06
Emilin2	1.15611	6.92361	6.88854e-21	6.68948e-19
Arl4d	1.15586	2.76822	7.21853e-08	1.34654e-06
Ccdc3	1.15496	6.02093	1.14606e-12	4.65723e-11
C1qb	1.15267	5.59349	2.95578e-09	7.21571e-08
Hoxc8	1.15263	4.0527	3.18268e-11	1.04302e-09
Tpm1	1.15016	10.2925	1.5723e-16	9.70346e-15
Adcy5	1.15008	6.58915	4.82489e-17	3.1084e-15
Plk3	1.14825	2.52697	5.11878e-06	6.43845e-05
Myl6	1.1469	9.22141	5.86431e-11	1.85287e-09
Efemp1	1.14515	5.68714	3.88985e-18	2.8383e-16
Ecm1	1.14463	5.5195	5.57652e-09	1.31048e-07
Paqr6	1.14421	4.18195	8.269e-08	1.50425e-06
Myo18a	1.13928	7.87978	1.66914e-26	2.65594e-24
Otulinl	1.13764	2.37372	3.03508e-05	0.000310972
Sgpp2	1.13662	5.89542	5.15138e-12	1.92732e-10
Cebpd	1.1361	3.54557	1.64073e-06	2.30277e-05
Cst8	1.13521	3.94238	4.58816e-05	0.000449392
Dpysl5	1.13307	7.32561	9.76334e-13	4.00449e-11
Sparcl1	1.13254	9.58439	1.17558e-12	4.76254e-11
Fads2	1.13146	7.68872	4.93903e-07	7.5585e-06
Kbtbd11	1.1293	3.49946	2.17915e-05	0.000232097
Sorbs1	1.12911	5.54604	5.05509e-20	4.36357e-18
Lrig3	1.12728	5.08219	2.5403e-20	2.25166e-18
Ptges3l	1.12458	1.41329	2.00847e-06	2.76888e-05
6030408B16Rik	1.12342	3.26915	9.01042e-08	1.61032e-06
Stk26	1.12201	4.65421	2.75438e-12	1.07307e-10
Col8a1	1.1212	3.43471	6.84395e-09	1.58021e-07
C1qa	1.12079	5.33564	6.38888e-09	1.48292e-07
Mfap4	1.12029	7.88611	6.44892e-11	2.0135e-09
Ntf5	1.11996	2.02093	0.000875536	0.00590261
Emilin1	1.11854	7.79832	9.00286e-19	6.91283e-17
Col4a4	1.11558	7.96352	4.11302e-12	1.56094e-10
Atp1a2	1.1146	6.2184	1.36954e-15	7.4129e-14
Mt3	1.10976	3.55232	0.000154311	0.00130557
Klhl33	1.10825	2.2426	0.002173	0.0124345
Cnr1	1.1071	1.47339	1.69808e-05	0.000186267
Fbln7	1.10547	3.59898	5.27331e-08	1.00497e-06
Sytl2	1.10171	7.23473	3.60259e-22	4.03215e-20
Hspb1	1.10113	4.43965	4.72648e-12	1.77842e-10
Col5a3	1.09835	2.77562	9.75624e-06	0.000113325
Srpx	1.09682	3.51149	1.71564e-06	2.39014e-05
Mgl2	1.09527	3.49493	3.5402e-07	5.61965e-06
Gsta3	1.09331	2.55442	0.000130106	0.00112602
Actn1	1.09293	8.30101	1.48184e-21	1.56565e-19
A4galt	1.0909	4.75776	1.86802e-11	6.41757e-10
Pde4d	1.08873	3.25062	8.28434e-07	1.21703e-05
Rab27a	1.08618	3.43798	2.69935e-10	7.68325e-09
Lhx9	1.08599	4.79232	6.83556e-15	3.43259e-13
Angptl7	1.08578	2.20695	0.00760639	0.0340765
Ccdc9b	1.08516	3.24382	4.48382e-08	8.64494e-07
Drd4	1.08302	2.42603	1.22896e-05	0.000138845
Dmtn	1.0826	2.42001	1.46466e-06	2.07107e-05
Slc7a8	1.08229	7.67307	3.05648e-05	0.00031268
Rab40b	1.082	1.80332	1.30078e-05	0.000145959
Gdnf	1.08078	5.32686	1.99065e-12	7.89507e-11
Gjc1	1.07913	5.41893	3.99832e-18	2.90142e-16
Angpt4	1.07336	3.27856	0.000645569	0.00457897
Slco3a1	1.06879	8.02978	5.65875e-23	6.67278e-21
Gfra2	1.068	3.32646	6.93587e-05	0.00064463
Reep1	1.06424	5.36942	5.49936e-12	2.0517e-10
1500009L16Rik	1.06397	3.39946	1.23463e-06	1.76278e-05
Col15a1	1.06325	7.49589	6.95772e-07	1.03714e-05
Stc2	1.06177	4.20971	2.27015e-10	6.54627e-09
Ms4a7	1.0615	3.27115	3.23298e-06	4.21085e-05
C1qc	1.06079	5.53165	3.06056e-08	6.1151e-07
Bdh1	1.05425	3.368	1.57142e-10	4.69542e-09
Cnn2	1.05242	6.96861	2.65801e-10	7.58194e-09
Snta1	1.05147	4.31795	1.8284e-12	7.29539e-11
Svep1	1.05115	4.35288	1.07996e-05	0.000123382
S1pr3	1.0449	3.79038	6.75675e-08	1.27117e-06
Robo2	1.04375	6.38822	2.28505e-20	2.05297e-18
Ubtd1	1.04315	4.14582	8.1565e-08	1.48994e-06
F13a1	1.04194	3.66781	7.60277e-07	1.12315e-05
6330403L08Rik	1.04113	2.25021	1.77014e-05	0.000193528
Gli1	1.04018	5.93276	2.61137e-09	6.45851e-08
Lrrfip1	1.03901	6.12675	2.02643e-06	2.78782e-05
Hist1h2bc	1.03896	3.64797	2.09216e-06	2.86794e-05
Tuba8	1.03858	1.396	0.000147227	0.00125772
Pkp2	1.03597	5.93848	3.75655e-15	1.96098e-13
Mst1r	1.03585	4.20236	1.93127e-10	5.68067e-09
Btg2	1.03438	5.66104	2.41739e-06	3.26447e-05
Igfbp6	1.03404	6.2049	2.82611e-10	7.99238e-09
Arx	1.02989	5.56466	3.80889e-07	6.00286e-06
Sptb	1.02748	5.79821	6.17185e-10	1.6788e-08
Kcne3	1.02502	2.6551	1.65505e-06	2.31794e-05
Ppfia4	1.02439	1.87814	3.07623e-05	0.00031397
Mrvi1	1.02256	6.79245	2.81835e-13	1.23251e-11
Sh2b2	1.02222	3.73651	6.39807e-06	7.82401e-05
Cst12	1.02146	4.70035	0.000191533	0.00157803
Prelp	1.01996	6.65051	2.90015e-12	1.11995e-10
Plac8	1.01946	5.23986	1.65045e-05	0.000181494
Mmd2	1.01924	5.89953	9.44214e-09	2.09937e-07
Slc6a6	1.01804	8.57407	2.76695e-08	5.57059e-07
Nxn	1.017	6.20428	1.82988e-13	8.22013e-12
Gpr165	1.01465	4.65603	3.25476e-10	9.08788e-09
Rgs13	1.01161	5.12826	0.000253198	0.00201932
Dgat2	1.01112	3.71718	3.08531e-06	4.03043e-05
Ror1	1.01082	5.36887	1.08229e-09	2.84737e-08
Msrb3	1.01035	6.88294	1.46766e-16	9.14312e-15
Tagap	1.00978	2.49254	1.91661e-05	0.000207552
Aknad1	1.00953	1.83602	2.83173e-05	0.000292863
Rhox8	1.00935	2.55636	0.00547232	0.0264445
Sparc	1.00909	10.9206	1.94106e-11	6.62418e-10
S100a6	1.00643	4.58076	7.3697e-06	8.88062e-05
Orai2	1.0052	3.15264	2.38295e-07	3.9066e-06
Arhgef19	1.00495	3.77975	5.52908e-08	1.04918e-06
Gpr34	1.00433	1.65468	0.000105793	0.000932715
Frmpd1	1.00259	1.75507	4.039e-05	0.000398976
Nup62cl	1.00139	2.22136	0.000651218	0.00460666
Thbs4	1.00091	8.99733	1.62336e-16	9.9258e-15
Smoc2	-1.00307	8.51804	4.36053e-16	2.51483e-14
Paqr9	-1.00386	4.54073	0.000150919	0.00128486
Gm43672	-1.00731	1.88833	0.000513508	0.00375105
Gprin2	-1.00888	1.69425	4.78102e-06	6.089e-05
Satb1	-1.00891	5.57563	2.14463e-11	7.26259e-10
Rasd1	-1.0106	5.82105	5.8794e-07	8.85397e-06
Osbpl3	-1.01119	4.00549	4.31105e-08	8.36065e-07
Srbd1	-1.01412	5.74124	9.9543e-16	5.5238e-14
Cftr	-1.01502	2.79254	7.40713e-06	8.9176e-05
Gm4926	-1.01593	3.10112	1.99504e-05	0.000214147
Tle2	-1.01868	5.41815	3.45724e-07	5.49455e-06
Elovl6	-1.01997	6.82113	5.7295e-11	1.81462e-09
Gm4524	-1.02071	1.70613	3.29149e-05	0.000332599
Agtr2	-1.02313	3.54696	3.59305e-05	0.000359496
Crip3	-1.02332	1.57033	0.000129938	0.00112531
Plppr3	-1.02356	4.30572	6.30583e-11	1.97817e-09
Arap2	-1.02873	4.29356	6.85811e-08	1.28841e-06
Grid1	-1.03243	1.85134	1.06388e-05	0.000122074
Glrb	-1.03471	1.62376	0.00053631	0.00388964
Tgfa	-1.03486	4.72473	1.20986e-15	6.58972e-14
Kit	-1.03734	6.62414	1.60108e-08	3.40506e-07
9330132A10Rik	-1.04043	2.6461	3.35767e-05	0.000337736
Prdm6	-1.04951	2.76197	8.07611e-05	0.000737119
Dnah2	-1.04962	4.17552	6.64742e-08	1.25239e-06
Ihh	-1.04973	5.4505	0.000555791	0.00400673
Creg2	-1.05151	1.52486	5.28278e-06	6.60073e-05
Gm15958	-1.05876	1.4152	1.29168e-05	0.000145062
Pik3ip1	-1.06048	6.70896	5.15993e-07	7.86919e-06
Pik3r1	-1.06139	7.96597	1.44558e-10	4.33904e-09
Adgrv1	-1.06543	6.44114	2.5166e-08	5.10549e-07
Rcan2	-1.06898	2.68084	3.35485e-06	4.36098e-05
Atoh8	-1.06915	4.50299	2.21615e-10	6.43166e-09
Fgd3	-1.07649	4.73676	8.26276e-14	3.82899e-12
Arhgap42	-1.07699	7.25504	2.33808e-23	2.85917e-21
Mro	-1.07801	5.84682	8.4524e-09	1.90496e-07
Lrrc9	-1.07934	1.71236	9.68271e-05	0.000868157
Aplnr	-1.08069	5.10882	2.25588e-10	6.51935e-09
Atp10d	-1.08124	5.98811	4.84644e-07	7.45133e-06
Sorbs2	-1.08571	6.41948	3.71486e-21	3.68888e-19
Slc9b2	-1.0862	2.21705	0.000210952	0.00171449
Fam84b	-1.08644	5.35658	4.58944e-18	3.29417e-16
Ttll10	-1.08659	1.5104	6.63689e-05	0.000622097
Mirg	-1.08768	1.2471	0.00187506	0.0110356
Rapgef5	-1.09133	5.213	9.40695e-19	7.18136e-17
Tlr12	-1.10244	2.01545	0.000200629	0.00163785
Gng7	-1.10336	2.22932	7.72086e-08	1.42019e-06
Prr36	-1.1071	2.43138	1.5191e-07	2.60217e-06
Lepr	-1.10879	4.83318	9.16647e-12	3.32587e-10
Mettl21c	-1.10895	1.45088	0.000220653	0.00178783
Bche	-1.11196	4.52338	2.93804e-10	8.29118e-09
Dpf3	-1.11229	4.91014	8.38602e-09	1.89323e-07
Lama3	-1.11601	3.9735	1.40724e-10	4.23358e-09
Wt1os	-1.12351	2.21461	2.41343e-05	0.000254382
Ackr3	-1.12507	5.12669	1.10594e-09	2.89465e-08
Fndc9	-1.13305	1.76792	0.000933231	0.00622388
Pla2r1	-1.13894	4.39576	2.40717e-14	1.16881e-12
Trpc1	-1.1463	2.67384	1.10549e-09	2.89465e-08
4933413J09Rik	-1.15254	1.17151	2.44185e-05	0.000256968
Zfp711	-1.15475	4.51758	2.7178e-09	6.68418e-08
Gpr155	-1.16151	4.84822	4.75978e-16	2.73315e-14
Cobl	-1.16425	3.96691	3.58139e-08	7.01773e-07
Rapgef4os3	-1.16516	2.55002	0.000765965	0.00529085
Prr16	-1.17279	2.24185	3.04714e-08	6.09751e-07
4930556M19Rik	-1.17309	2.72676	4.95744e-06	6.26534e-05
Scg5	-1.17369	2.20708	1.96103e-06	2.70631e-05
Rian	-1.17375	5.44543	8.43651e-11	2.59723e-09
Cttnbp2	-1.17551	2.78326	7.15963e-09	1.64447e-07
Prss23	-1.181	7.03581	4.73085e-11	1.5202e-09
Dsp	-1.18234	6.66892	4.27025e-15	2.21166e-13
Tnfrsf19	-1.19035	4.30339	1.88109e-10	5.54545e-09
F5	-1.19485	1.43081	1.48907e-05	0.00016554
Lgr5	-1.19708	3.50216	5.78253e-05	0.000551407
Gpc6	-1.19711	3.61008	2.73381e-13	1.19952e-11
Stac3	-1.198	1.72448	0.00119454	0.00763248
Nckap5	-1.20033	4.33091	3.34843e-08	6.59056e-07
Neb	-1.2081	5.77496	4.15069e-14	1.97899e-12
Robo1	-1.20884	7.23835	3.06799e-26	4.65734e-24
Scn3a	-1.21357	3.57239	1.50299e-11	5.26527e-10
Mmp16	-1.21722	3.55323	8.81778e-12	3.21703e-10
Igdcc3	-1.21817	1.5933	7.18331e-08	1.34187e-06
Rnf144b	-1.21923	4.92411	1.11914e-10	3.39782e-09
Nr0b1	-1.22136	4.06019	2.82068e-07	4.54857e-06
Cited2	-1.22485	6.84304	1.93815e-14	9.48041e-13
Kcnt1	-1.2262	5.2371	1.40418e-07	2.41787e-06
Mapk13	-1.22963	1.73811	2.16197e-06	2.94666e-05
Sh2d4b	-1.23077	1.42938	1.08141e-06	1.5626e-05
Dsc2	-1.23086	2.65442	5.07219e-08	9.68379e-07
Necab1	-1.23293	2.70911	0.000122081	0.00106284
Fbxo41	-1.24457	1.21092	8.11514e-07	1.19483e-05
Smim10l2a	-1.24927	4.13013	7.33224e-07	1.08805e-05
Rasgrp4	-1.25709	2.35025	1.35801e-06	1.9306e-05
Mug1	-1.26404	2.37505	3.83428e-05	0.000381034
Srgap3	-1.2664	5.11062	1.06962e-20	1.02366e-18
Gm42944	-1.28084	2.07436	3.78033e-06	4.86616e-05
Caskin1	-1.28518	4.29027	2.26258e-09	5.6918e-08
Fmn2	-1.30038	2.82657	2.74313e-05	0.000284592
Il13ra2	-1.30116	2.5815	1.59203e-08	3.39128e-07
Tmem100	-1.3175	5.32403	3.82835e-07	6.02635e-06
Lrp11	-1.31983	3.50617	6.51563e-15	3.28443e-13
Smad9	-1.33116	3.54496	3.70162e-10	1.02921e-08
Mfsd7a	-1.33164	2.44996	3.7248e-08	7.26639e-07
Cemip	-1.33759	3.55101	3.2295e-16	1.89564e-14
Trib2	-1.34088	8.17431	8.21006e-28	1.40819e-25
Meg3	-1.34861	6.25334	5.72715e-06	7.09554e-05
Ctnna2	-1.35032	2.92305	8.57705e-10	2.28381e-08
Lrrn1	-1.36462	4.93991	2.33806e-21	2.3937e-19
Ddit4l	-1.38214	6.83937	3.96269e-12	1.50822e-10
Pde8b	-1.38525	4.05057	1.56107e-15	8.38094e-14
Fgd5	-1.39305	6.06976	1.65508e-11	5.73717e-10
H60b	-1.39523	2.05693	2.34702e-11	7.8873e-10
E330013P04Rik	-1.3988	2.80514	9.01055e-08	1.61032e-06
Chrna4	-1.40234	2.55666	2.09382e-10	6.10444e-09
Gm10471	-1.40253	1.44211	1.42886e-05	0.000159788
Gm2044	-1.41262	3.92669	3.53852e-06	4.58619e-05
Thbs1	-1.42401	10.551	1.51766e-21	1.59077e-19
Nipal1	-1.42611	4.97077	8.3079e-07	1.21914e-05
Gm7298	-1.44067	1.92439	9.88756e-07	1.43028e-05
Cfap54	-1.44633	2.18283	8.36475e-07	1.22612e-05
Emx2	-1.45014	4.57743	7.82571e-13	3.25013e-11
Dsg2	-1.45415	3.38351	1.98899e-08	4.14012e-07
Plag1	-1.45737	1.82587	7.68283e-08	1.41516e-06
Rorc	-1.46467	3.38679	1.78667e-11	6.16097e-10
Kcnk2	-1.48086	5.58081	8.93926e-25	1.2298e-22
Gsg1l	-1.48433	3.94227	3.68663e-08	7.21323e-07
Serpina5	-1.49606	6.44209	2.09251e-10	6.10444e-09
Gm5067	-1.49747	4.53131	4.25604e-08	8.26611e-07
Rbfox1	-1.49899	1.11877	1.22586e-08	2.68935e-07
Slc6a14	-1.49952	1.12108	3.15475e-07	5.04417e-06
Rbm46	-1.50004	1.61828	7.86107e-06	9.38709e-05
Bmp2	-1.50409	5.64775	4.38755e-07	6.8333e-06
Kcng4	-1.50536	1.73007	1.94922e-07	3.27107e-06
Atp2b3	-1.51511	3.78896	4.57034e-14	2.16346e-12
Gm21168	-1.51823	3.04356	5.63079e-07	8.51842e-06
Ankrd63	-1.51877	3.34704	4.83656e-09	1.14474e-07
Slc5a7	-1.51898	1.41984	2.90059e-05	0.000299049
Inhba	-1.51921	9.23768	2.48371e-09	6.15429e-08
Cyp19a1	-1.52119	4.43951	0.000462378	0.00342876
Mug2	-1.52138	3.36947	0.0100321	0.0422954
Mtcl1	-1.52291	5.26763	1.5864e-19	1.2933e-17
Cacna2d2	-1.52516	2.21159	3.24133e-09	7.85473e-08
Gabrb1	-1.52638	2.0534	4.54577e-09	1.08368e-07
Cpa2	-1.53186	1.36625	2.91375e-09	7.1395e-08
Serpina3c	-1.56936	4.44287	1.14274e-09	2.97091e-08
Pclo	-1.57482	3.47493	2.31402e-11	7.79624e-10
Slc24a4	-1.57594	2.01325	4.1193e-07	6.43069e-06
Prg4	-1.5953	3.59954	3.98863e-10	1.10436e-08
Hsd3b1	-1.62044	11.3483	2.58489e-19	2.05654e-17
Irx3	-1.62329	2.92183	1.47922e-08	3.17143e-07
Prss23os	-1.62519	1.0457	0.000463345	0.00343208
Mark1	-1.6272	6.10067	8.53477e-22	9.16412e-20
Nppc	-1.64567	3.84086	7.80051e-09	1.77317e-07
Snhg11	-1.649	2.0536	3.5992e-06	4.6557e-05
Arnt2	-1.6491	6.71804	7.2856e-11	2.26402e-09
Gm21671	-1.66967	1.57555	1.22051e-06	1.74452e-05
Kcnb2	-1.68816	1.41242	6.41136e-10	1.7387e-08
Rims2	-1.70601	3.53435	2.87784e-12	1.11459e-10
Tmem171	-1.70623	2.54847	2.53602e-11	8.45788e-10
Slitrk6	-1.70851	1.34048	1.25576e-07	2.17934e-06
Tmprss13	-1.71855	2.77801	8.68898e-08	1.56556e-06
Slitrk1	-1.72469	1.58517	6.05226e-11	1.90448e-09
Scube1	-1.72525	4.85837	3.12023e-23	3.74626e-21
Gm45650	-1.73212	1.02903	7.49745e-05	0.000688906
Gm6089	-1.73482	4.60443	0.000187812	0.00155415
Pcdh9	-1.74265	3.64273	6.05227e-22	6.60597e-20
Csrnp3	-1.75923	5.36905	7.44615e-20	6.26378e-18
Kcne2	-1.76334	1.23369	1.99672e-05	0.000214147
Slfn4	-1.7788	2.45516	1.16173e-05	0.000131926
Jakmip3	-1.80806	3.06713	7.3404e-09	1.68015e-07
Enpep	-1.81201	6.67304	1.66828e-13	7.51977e-12
Grin2b	-1.81828	2.58624	1.10026e-15	6.02952e-14
Cdhr5	-1.84046	1.6982	2.43895e-11	8.17544e-10
Fbn2	-1.85221	8.28621	2.73525e-18	2.00691e-16
Gm15866	-1.86946	2.04831	1.83818e-05	0.000199646
Zkscan2	-1.8838	1.72983	5.41266e-10	1.48309e-08
Calb1	-1.88434	2.06168	7.50903e-14	3.5043e-12
Crhr1	-1.90582	1.92018	0.000114201	0.00100083
Slc26a7	-1.93559	7.78751	8.94317e-30	1.84551e-27
Sorcs1	-1.93662	2.21172	2.71462e-15	1.42838e-13
Gdpd2	-1.94412	4.39849	1.88349e-20	1.72745e-18
Tchh	-1.94805	1.37538	1.12e-05	0.000127516
Peg10	-1.96946	6.67667	5.34602e-34	1.569e-31
Plch2	-2.0113	2.8617	3.33451e-13	1.4439e-11
Nek10	-2.02297	2.50848	1.29308e-14	6.37228e-13
Plppr5	-2.03369	1.21711	1.5047e-08	3.21563e-07
Ush1g	-2.03776	2.99954	4.16051e-17	2.70679e-15
Pamr1	-2.03913	5.15107	7.70847e-35	2.42395e-32
Cxxc4	-2.04801	5.39336	5.81024e-21	5.68414e-19
Akr1c13	-2.05648	3.56353	4.03361e-10	1.11447e-08
Mug-ps1	-2.09685	2.9246	2.89125e-05	0.000298319
Masp1	-2.22152	5.46154	3.91081e-36	1.32436e-33
St6gal2	-2.24032	2.08971	4.56783e-11	1.4714e-09
Dach1	-2.27377	4.15293	4.7107e-29	9.14915e-27
Comp	-2.28109	1.7525	1.20717e-10	3.65669e-09
Mybpc3	-2.2816	4.43634	1.96166e-19	1.58943e-17
Myf5	-2.29969	1.63357	7.82017e-10	2.09071e-08
Gprin3	-2.32818	2.13797	1.2509e-21	1.33231e-19
Chrm4	-2.39605	2.06633	3.67529e-19	2.90656e-17
Rasgef1a	-2.39622	1.59177	1.18188e-20	1.12296e-18
Slfn14	-2.39989	2.33612	4.83142e-16	2.76228e-14
Ryr2	-2.43811	5.08497	5.50619e-31	1.2538e-28
1110032F04Rik	-2.45947	5.81825	2.49417e-16	1.47716e-14
Oit3	-2.48033	1.99291	1.16326e-19	9.60194e-18
Coch	-2.52715	6.51259	4.8969e-07	7.51142e-06
Ptprq	-2.70065	3.4027	1.78679e-26	2.8093e-24
Zpld1	-2.7203	2.3244	3.23374e-09	7.85073e-08
Grin3a	-2.75635	1.35421	1.14794e-24	1.56298e-22
Gldn	-2.78406	3.27057	7.06398e-22	7.64705e-20
Epha5	-2.78658	1.86496	6.06693e-20	5.16942e-18
Gm17641	-2.87928	3.84247	7.7477e-17	4.94319e-15
Gabrb2	-2.90168	1.90779	5.41259e-19	4.22982e-17
Gsta2	-3.11892	2.20025	1.41597e-19	1.16154e-17
Stc1	-3.40915	6.9057	9.49674e-11	2.91006e-09
Cntn4	-3.5373	3.66341	4.55569e-30	9.70435e-28
Rps3a3	-4.75152	4.91036	1.39753e-08	3.02578e-07
Myh6	-5.59325	3.27502	1.97958e-29	3.96126e-27
Hcn1	-5.90363	2.13992	1.03277e-34	3.17206e-32
