# Supplementary material for: Transcriptomic Profiling of Gene Expression Associated with Granulosa Cell Tumor Development in a Mouse Model
Source: Cancers (Basel). 2022 Apr 27;14(9):2184. doi: 10.3390/cancers14092184 (PMC9105549; doi:10.3390/cancers14092184)
Supplement: Supplementary file 1 [file cancers-14-02184-s001.zip › cancers-1620022-supplementary/Supplementary/Table S2.xlsx]

## Sheet: GO_Biological_Process
Term	P-value	Adjusted P-value	Combined Score	Genes
extracellular matrix organization (GO:0030198)	3.46489e-14	9.87146e-11	142.645	FBN2;LAMA5;COL15A1;SPARC;LAMC3;ELN;SERPINE1;LAMA3;SCX;PDGFA;THBS1;LOXL1;FBLN5;COMP;ADAMTS15;ACAN;SCUBE1;ADAMTSL2;SPP1;CYP1B1;HAS2;TPSAB1;ADAMTS8;GPM6B;VCAM1;CMA1;ITGA1;BGN;MMP9;DCN;MFAP5;SMOC2;MMP16;LOX;OPTC;COL4A4;COL5A3;COL4A3;MFAP2;ITGA8;COL8A1;ITGA7
extracellular structure organization (GO:0043062)	3.30937e-13	3.60291e-10	150.592	FBN2;LAMA5;COL15A1;SPARC;LAMC3;ELN;SERPINE1;LAMA3;PDGFA;THBS1;LOXL1;FBLN5;COMP;ADAMTS15;ACAN;ADAMTSL2;SPP1;ADAMTS8;VCAM1;ITGA1;BGN;MMP9;DCN;MFAP5;SMOC2;MMP16;LOX;COL4A4;COL5A3;COL4A3;MFAP2;ITGA8;COL8A1;ITGA7
external encapsulating structure organization (GO:0045229)	3.79387e-13	3.60291e-10	149.049	FBN2;LAMA5;COL15A1;SPARC;LAMC3;ELN;SERPINE1;LAMA3;PDGFA;THBS1;LOXL1;FBLN5;COMP;ADAMTS15;ACAN;ADAMTSL2;SPP1;ADAMTS8;VCAM1;ITGA1;BGN;MMP9;DCN;MFAP5;SMOC2;MMP16;LOX;COL4A4;COL5A3;COL4A3;MFAP2;ITGA8;COL8A1;ITGA7
muscle contraction (GO:0006936)	2.79276e-11	1.98914e-08	154.179	MYBPC3;MYOM1;TPM2;TNNC1;TPM1;ITGA1;LMOD1;NEB;SORBS1;ACTG2;MYLK;MYL4;GJC1;ACTA2;MYL6;SMTN;DES;GALR2;TNNT2;CASQ2;MYH11;MYL9;MYH6;SNTA1
regulation of muscle contraction (GO:0006937)	3.40204e-07	0.000193848	192.521	MYBPC3;CNN1;KCNB2;TNNC1;TPM1;NMUR2;ATP1A2;PPP1R12B;MYL9
actin-myosin filament sliding (GO:0033275)	6.10815e-07	0.000248602	139.584	MYBPC3;MYL4;MYL6;DES;TNNC1;TPM2;TNNT2;TPM1;NEB;MYH6
muscle filament sliding (GO:0030049)	6.10815e-07	0.000248602	139.584	MYBPC3;MYL4;MYL6;DES;TNNC1;TPM2;TNNT2;TPM1;NEB;MYH6
regulation of heart contraction (GO:0008016)	1.00763e-06	0.000358843	72.8595	RYR2;DMPK;PDE4D;TRPC1;HSPB7;TPM1;ATP2B3;ATP1A2;RYR3;SLC8A2;NPPC;DES;TNNT2;CASQ2;MYH6
heart contraction (GO:0060047)	1.31461e-06	0.000416148	119.303	MYBPC3;MYL4;RYR2;ACE;TNNC1;TNNT2;TPM1;CASQ2;ATP1A2;MYH6
ventricular cardiac muscle tissue development (GO:0003229)	1.61686e-06	0.000460642	171.022	MYBPC3;IRX3;TNNC1;TNNT2;TPM1;PKP2;DSG2;MYH6
axonogenesis (GO:0007409)	1.80765e-06	0.000467051	42.4961	ROBO2;LAMA5;LAMA3;PIK3R1;GLI2;ROBO1;SPTA1;SLITRK1;GPC1;SLITRK6;SLIT3;EMB;CTNNA2;EPHB2;NEFH;PDLIM7;EPHA5;SEMA6B;S100B;GFRA2;SPTB;GDNF;S100A6;CNTN4;LGR6
cardiac muscle contraction (GO:0060048)	2.13116e-06	0.000467051	128.25	MYBPC3;MYL4;RYR2;TNNC1;TNNT2;TPM1;CASQ2;ATP1A2;MYH6
ventricular cardiac muscle tissue morphogenesis (GO:0055010)	2.13116e-06	0.000467051	128.25	DSP;MYBPC3;RYR2;TNNC1;TNNT2;TPM1;PKP2;LRP2;MYH6
supramolecular fiber organization (GO:0097435)	3.78543e-06	0.000770335	33.5332	COL15A1;LAMA3;LMOD1;TCHH;SCX;LTBP2;LOXL1;FBLN5;SPTA1;CALB1;CYP1B1;MYH11;EMILIN1;PGM5;NCKAP5;DSP;PLK3;ACTN1;TPM2;TPM1;APOA1;MYO7A;MFAP4;DES;LOX;OPTC;COL4A4;COL5A3;COL4A3;COL8A1;MYH6
regulation of heart rate by cardiac conduction (GO:0086091)	7.33641e-06	0.00139343	96.7331	DSP;KCNE2;KCNE3;KCNE4;KCND3;PKP2;DSG2;DSC2;CACNA1G
cardiac muscle cell action potential involved in contraction (GO:0086002)	9.75065e-06	0.00173622	109.341	GJC1;RYR2;KCNE2;KCNE3;KCNE4;PKP2;CACNA1G;SNTA1
circulatory system development (GO:0072359)	1.10626e-05	0.00185397	45.535	POPDC2;TBX1;CITED2;NXN;OSR1;LDB3;GLI2;PDLIM1;RBP4;BMP2;PDLIM3;APLNR;PKP2;SOX9;BVES;PDLIM7
striated muscle contraction (GO:0006941)	1.84466e-05	0.00291968	67.6141	MYBPC3;MYL4;RYR2;TNNC1;TNNT2;TPM1;CASQ2;STAC3;ATP1A2;MYH6
bundle of His cell-Purkinje myocyte adhesion involved in cell communication (GO:0086073)	2.29404e-05	0.00343985	579.445	DSP;PKP2;DSG2;DSC2
heart development (GO:0007507)	2.44645e-05	0.00348496	35.9468	MYBPC3;POPDC2;TBX1;CITED2;OSR1;LDB3;GLI2;PDLIM1;RBP4;BMP2;PDLIM3;SCUBE1;APLNR;PKP2;SOX9;BVES;MYH6;PDLIM7
ventricular cardiac muscle cell action potential (GO:0086005)	2.62539e-05	0.00356178	143.361	RYR2;KCNE2;KCNE3;KCNE4;PKP2;SNTA1
aortic valve development (GO:0003176)	3.19326e-05	0.00405368	80.5602	ROBO2;HEYL;BMP2;ELN;EMILIN1;SLIT3;SOX9;ROBO1
regulation of cardiac muscle cell contraction (GO:0086004)	3.44247e-05	0.00405368	97.8721	DSP;RYR2;PDE4D;PKP2;STC1;DSG2;DSC2
muscle organ development (GO:0007517)	3.53623e-05	0.00405368	58.2673	TBX1;TAGLN;SMTN;SPEG;ITGA7;NEB;SOX6;BVES;MYH6;MYF5
regulation of muscle system process (GO:0090257)	3.6994e-05	0.00405368	197.915	TNNC1;TPM1;ATP1A2;PPP1R12B;MYL9
regulation of ventricular cardiac muscle cell action potential (GO:0098911)	3.6994e-05	0.00405368	197.915	DSP;RYR2;PKP2;DSG2;DSC2
cardiac muscle cell-cardiac muscle cell adhesion (GO:0086042)	5.20089e-05	0.0054879	356.68	DSP;PKP2;DSG2;DSC2
metal ion transport (GO:0030001)	6.77572e-05	0.0068943	41.4161	NIPAL4;RYR2;GRIN3A;NIPAL1;CHRNA4;TRPC1;NMUR2;LRP2;MT3;RAMP1;RYR3;SLC8A2
potassium ion export across plasma membrane (GO:0097623)	8.8095e-05	0.00865457	140.831	KCNK5;KCNE2;KCNE3;KCND3;KCNE4
elastic fiber assembly (GO:0048251)	0.00010107	0.00959829	249.479	MFAP4;EMILIN1;MYH11;FBLN5
aortic valve morphogenesis (GO:0003180)	0.000111673	0.00994241	69.3137	ROBO2;HEYL;ELN;EMILIN1;SLIT3;SOX9;ROBO1
cardiac muscle tissue morphogenesis (GO:0055008)	0.000111673	0.00994241	69.3137	MYBPC3;BMP2;TNNC1;TNNT2;TPM1;PKP2;MYH6
axon guidance (GO:0007411)	0.000130782	0.011071	25.3406	EPHA5;ROBO2;SEMA6B;LAMA5;LAMA3;PIK3R1;GFRA2;SPTB;GLI2;ROBO1;SPTA1;GDNF;GPC1;SLIT3;EMB;CNTN4;EPHB2;LGR6;PDLIM7
regulation of cardiac conduction (GO:1903779)	0.000132121	0.011071	47.6213	RYR2;NPPC;DMPK;TRPC1;CASQ2;ATP2B3;ATP1A2;RYR3;SLC8A2
extracellular matrix assembly (GO:0085029)	0.000158447	0.0128976	79.2609	MFAP4;HAS2;EMILIN1;MYH11;FBLN5;GPM6B
bundle of His cell to Purkinje myocyte communication (GO:0086069)	0.000176777	0.0135771	187.444	DSP;PKP2;DSG2;DSC2
synapse pruning (GO:0098883)	0.000176777	0.0135771	187.444	C1QB;C1QA;TREM2;C1QC
membrane repolarization (GO:0086009)	0.000181091	0.0135771	106.322	KCNE2;KCNE3;KCND3;KCNE4;ATP1A2
vascular transport (GO:0010232)	0.000195129	0.0142544	35.1254	SLC6A6;SLC7A8;SLCO3A1;LEPR;ATP1A2;SLC2A4;LRP2;SLC1A5;SLC38A5;SLC8A2;MFSD2A
regulation of blood circulation (GO:1903522)	0.000203259	0.0144771	57.8052	ACE;DES;DMPK;TNNT2;HSPB7;TPM1;MYH6
calcium ion transport (GO:0006816)	0.00023894	0.0163448	29.0437	RYR2;SLC24A4;CHRNA4;TRPC1;TRPV2;NALCN;RYR3;SLC8A2;CACNA1G;GRIN3A;ORAI2;NMUR2;RAMP1
transport across blood-brain barrier (GO:0150104)	0.000240955	0.0163448	33.341	SLC6A6;SLC7A8;SLCO3A1;LEPR;ATP1A2;SLC2A4;LRP2;SLC1A5;SLC38A5;SLC8A2;MFSD2A
negative regulation of cation channel activity (GO:2001258)	0.000318015	0.0206739	62.519	KCNE3;CASQ2;EPHB2;MMP9;CRHR1;DRD4
regulation of cation channel activity (GO:2001257)	0.000326545	0.0206739	30.8841	GRIA1;PRRT1;JPH2;KCNE2;FGF14;PDE4D;GSG1L;MMP9;GRIN2B;CACNG4;SHISA6
collagen fibril organization (GO:0030199)	0.000326545	0.0206739	30.8841	COL15A1;LOX;OPTC;COL4A4;COL5A3;COL4A3;LAMA3;SCX;CYP1B1;COL8A1;LOXL1
sodium ion transport (GO:0006814)	0.000360223	0.0212835	30.1187	SLC6A6;SLC24A4;SLC6A14;SLC6A11;ATP1A2;NALCN;SCN3A;HCN2;SLC8A2;SLC9B2;HCN1
nervous system development (GO:0007399)	0.000362559	0.0212835	16.286	ROBO2;SH3GL3;MST1R;ROBO1;ACAN;DPYSL5;SLITRK1;ADAM23;NTF3;DNER;ADORA1;SLITRK6;DPF3;SOX8;EPHB2;SOX6;GPM6B;SEMA6B;ARNT2;RBFOX1;EMX2;ADGRV1;INHBA;S100B;GFRA2;GLRB;GDNF;NMUR2;CNTN4;RAPGEF5;LY6H
actomyosin structure organization (GO:0031032)	0.000363138	0.0212835	32.7162	PDLIM1;CSRP2;CSRP1;TNNT2;TPM1;LMOD1;MYO18A;PGM5;SORBS1;MYH6
inorganic cation transmembrane transport (GO:0098662)	0.000366056	0.0212835	18.9724	KCNK5;SLC24A4;KCNG4;KCNE2;KCNJ10;SCARA5;KCND3;KCNB2;TRPC1;SLC6A14;TRPV2;SLC6A11;ATP1A2;NALCN;RYR3;SLC8A2;CACNA1G;SLC6A6;SCN3A;KCNK2;HCN2;HCN1
ventricular septum morphogenesis (GO:0060412)	0.000392613	0.0221647	58.1127	ROBO2;HEYL;CITED2;APLNR;SLIT3;ROBO1
sensory perception of sound (GO:0007605)	0.000396771	0.0221647	29.3782	TBX1;CEMIP;ADGRV1;USH1G;COL4A3;KIT;SLC52A3;ROR1;LHFPL3;MYO7A;LRP2
gonad development (GO:0008406)	0.000419033	0.0229582	39.3818	BASP1;KIT;SOX8;NR0B1;SOX9;LRP2;INHBA;CYP19A1
potassium ion transport (GO:0006813)	0.000427689	0.0229903	25.2719	KCNK5;SLC24A4;KCNG4;KCNE2;KCNJ10;KCND3;KCNB2;ATP1A2;NALCN;KCNMB1;KCNK2;HCN2;HCN1
embryonic eye morphogenesis (GO:0048048)	0.000437192	0.0230659	119.846	FBN2;MFAP5;EFEMP1;MFAP2
potassium ion transmembrane transport (GO:0071805)	0.000465844	0.0241238	23.4847	KCNK5;SLC24A4;KCNG4;KCNE2;KCNJ10;KCNE3;KCNE4;KCND3;KCNB2;ATP1A2;NALCN;KCNK2;HCN2;HCN1
negative regulation of transmembrane receptor protein serine/threonine kinase signaling pathway (GO:0090101)	0.000480873	0.0241238	26.0672	BMP2;CILP;PEG10;HTRA3;PRDM16;ADAMTSL2;SMAD9;PMEPA1;EMILIN1;LRP2;ASPN;FSTL3
sulfur compound catabolic process (GO:0044273)	0.000482645	0.0241238	44.0459	GGT5;ACAN;BGN;DPEP1;PRELP;CSPG4;DCN
platelet degranulation (GO:0002576)	0.00054084	0.0265664	23.847	ECM1;SPARC;ACTN1;RARRES2;SERPINE1;F13A1;PDGFA;APOA1;RAB27B;THBS1;F5;CLEC3B;TAGLN2
negative regulation of cellular response to growth factor stimulus (GO:0090288)	0.000551219	0.0266173	29.2153	BMP2;HTRA3;GPC1;SMAD9;EMILIN1;SHISA2;AGTR2;LRP2;THBS1;FSTL3
cardiac muscle cell action potential (GO:0086001)	0.000582285	0.0271956	50.5876	KCNE2;KCND3;PKP2;ATP1A2;HCN2;CACNA1G
heterotypic cell-cell adhesion (GO:0034113)	0.000582285	0.0271956	50.5876	DSP;VCAM1;PKP2;ITGA7;DSG2;DSC2
epithelial cell-cell adhesion (GO:0090136)	0.000637293	0.0292846	99.7508	DSP;KIT;BVES;THBS4
positive regulation of locomotion (GO:0040017)	0.000700434	0.0316752	47.3572	RARRES2;DUOXA2;TREM2;THBS1;BVES;DUOX2
androgen metabolic process (GO:0008209)	0.000727241	0.0323736	61.2864	DHRS9;HSD3B1;HSD17B3;SPP1;CYP19A1
myofibril assembly (GO:0030239)	0.000760326	0.0333257	37.9666	CSRP2;CSRP1;TNNT2;TPM1;LMOD1;PGM5;MYH6
glycosaminoglycan catabolic process (GO:0006027)	0.00079922	0.033676	32.3423	ACAN;CEMIP;GPC1;BGN;PRELP;CSPG4;GPC6;DCN
regulation of cell migration (GO:0030334)	0.000805632	0.033676	14.4448	CEMIP;CITED2;SERPINE1;PDGFA;STC1;THBS1;MYLK;CXCL16;ROBO1;FGF7;DACH1;NTF3;LMNA;CYP1B1;HAS2;SRGAP3;CTNNA2;EPHB2;SEMA6B;ACE;TPM1;PODN;MMP9;BMP2;STK26;KIT;DPEP1;LGR6
metal ion export (GO:0070839)	0.000836303	0.033676	44.422	KCNK5;KCNE2;KCNE3;KCNE4;KCND3;ATP1A2
cell junction disassembly (GO:0150146)	0.000839242	0.033676	191.818	C1QB;C1QA;C1QC
regulation of resting membrane potential (GO:0060075)	0.000839242	0.033676	191.818	KCNK5;TREM2;NALCN
negative regulation of chemokine-mediated signaling pathway (GO:0070100)	0.000839242	0.033676	191.818	PADI2;SLIT3;ROBO1
cardiac ventricle morphogenesis (GO:0003208)	0.000876678	0.0342145	36.2062	MYBPC3;HEYL;TNNC1;TNNT2;TPM1;PKP2;MYH6
embryonic organ morphogenesis (GO:0048562)	0.000876678	0.0342145	36.2062	FBN2;TBX1;MFAP5;RYR2;RBP4;EFEMP1;MFAP2
negative chemotaxis (GO:0050919)	0.000991615	0.0381772	41.7463	SEMA6B;PDGFA;APOA1;SLIT3;LGR6;ROBO1
action potential (GO:0001508)	0.00100662	0.0382382	34.5594	KCNE2;KCNE3;CHRNA4;KCNE4;AKAP6;SCN3A;CACNA1G
sodium ion transmembrane transport (GO:0035725)	0.00107137	0.0401622	24.1982	SLC6A6;SLC24A4;SLC6A14;SLC6A11;ATP1A2;NALCN;SCN3A;HCN2;SLC8A2;HCN1
regulation of release of sequestered calcium ion into cytosol by sarcoplasmic reticulum (GO:0010880)	0.00113344	0.040798	51.1261	RYR2;PDE4D;CASQ2;AKAP6;ATP1A2
cellular response to organonitrogen compound (GO:0071417)	0.00113718	0.040798	22.098	GABRB2;GABRB1;SPAAR;DMTN;AKAP6;SOX9;CFTR;RYR3;HCN2;MAPK13;HCN1
striated muscle tissue development (GO:0014706)	0.00116816	0.040798	39.2997	POPDC2;MYL6;RBP4;PGM5;BVES;MYF5
sensory perception of mechanical stimulus (GO:0050954)	0.00117083	0.040798	23.5767	TBX1;CEMIP;ADGRV1;USH1G;COL4A3;SLC52A3;ROR1;LHFPL3;MYO7A;LRP2
aorta development (GO:0035904)	0.00121721	0.040798	72.7754	ROBO2;TBX1;APLNR;ROBO1
atrioventricular valve development (GO:0003171)	0.00121721	0.040798	72.7754	HEYL;BMP2;APLNR;SLIT3
sequestering of extracellular ligand from receptor (GO:0035581)	0.00121721	0.040798	72.7754	FBN2;BMP2;CHRDL1;FSTL1
smooth muscle contraction (GO:0006939)	0.00121721	0.040798	72.7754	ACTA2;SMTN;MYH11;MYLK
membrane repolarization during action potential (GO:0086011)	0.00121721	0.040798	72.7754	KCNE2;KCNE3;KCND3;KCNE4
muscle cell differentiation (GO:0042692)	0.0013678	0.0447597	37.056	POPDC2;TBX1;SPEG;NEB;BVES;MYF5
epithelium development (GO:0060429)	0.0014242	0.0447597	19.5022	TBX1;BMP2;TAGLN;DHRS9;OSR1;GSTA2;IHH;SOX8;TAGLN2;SOX9;MEOX1;MFSD2A
cellular response to caffeine (GO:0071313)	0.00142967	0.0447597	133.037	RYR2;CASQ2;RYR3
desmosome organization (GO:0002934)	0.00142967	0.0447597	133.037	DSP;PKP2;DSG2
regulation of systemic arterial blood pressure by renin-angiotensin (GO:0003081)	0.00142967	0.0447597	133.037	ENPEP;ACE;AGTR2
response to caffeine (GO:0031000)	0.00142967	0.0447597	133.037	RYR2;CASQ2;RYR3
cation transport (GO:0006812)	0.00149819	0.0463949	16.7636	KCNK5;KCNJ10;KCND3;KCNB2;SLC6A14;ATP10D;ATP1A2;LRP2;SLC8A2;SLC9B2;SLC6A6;SLC7A8;KCNMB1;SCN3A;SLC38A5
cell morphogenesis involved in neuron differentiation (GO:0048667)	0.00152207	0.0466276	23.7225	SLITRK1;S100A6;SLITRK6;MAP6;CTNNA2;CNTN4;S100B;NEFH;MFSD2A
response to calcium ion (GO:0051592)	0.00155403	0.0466291	20.1975	RYR2;ADGRV1;DMTN;CPNE7;KCNMB1;TRPC1;TNNT2;CASQ2;DPEP1;THBS1;RYR3
negative regulation of signal transduction (GO:0009968)	0.00155485	0.0466291	14.3427	NXN;IGFBP3;NR0B1;SHISA2;CXXC4;THBS1;DCN;FSTL3;NKD2;DLK2;SFRP4;BMP2;CYP26B1;CILP;WIF1;SFRP5;GPC1;DACT3;EMILIN1;AGTR2
transition metal ion transport (GO:0000041)	0.00159243	0.0472588	34.993	HEPHL1;TTYH1;TFR2;TRPC1;CP;MT3
positive regulation of phosphatidylinositol 3-kinase signaling (GO:0014068)	0.00167002	0.0485473	23.0383	NTRK1;KIT;NTF3;PDGFA;TREM2;ROR1;SOX9;PIK3R1;DCN
regulation of cardiac muscle cell action potential (GO:0098901)	0.00168697	0.0485473	43.3111	DSP;RYR2;PKP2;DSG2;DSC2
cAMP-mediated signaling (GO:0019933)	0.00168697	0.0485473	43.3111	RIMS2;EPHA5;PDE4D;AKAP6;SOX9
regulated exocytosis (GO:0045055)	0.00209239	0.0590513	15.3195	ECM1;SPARC;ACTN1;RARRES2;SERPINE1;F13A1;PDGFA;APOA1;RAB27B;THBS1;F5;RIMS2;CLEC3B;PCLO;TAGLN2
response to cAMP (GO:0051591)	0.00212463	0.0590513	31.3345	DMTN;AKAP6;DUOX2;CFTR;HCN2;HCN1
ventricular septum development (GO:0003281)	0.00212463	0.0590513	31.3345	ROBO2;HEYL;CITED2;APLNR;SLIT3;ROBO1
sensory perception (GO:0007600)	0.00213488	0.0590513	26.5869	ADGRV1;USH1G;CHRNA4;PENK;TRPV2;MYO7A;PTGES
regulation of chemokine-mediated signaling pathway (GO:0070099)	0.00222683	0.0604214	99.2244	PADI2;SLIT3;ROBO1
sequestering of BMP from receptor via BMP binding (GO:0038098)	0.00222683	0.0604214	99.2244	BMP2;CHRDL1;FSTL1
embryonic organ development (GO:0048568)	0.002365	0.0631085	22.6826	RBP4;GDNF;RARRES2;KIT;COBL;PDGFA;GLI2;MFSD2A
regulation of release of sequestered calcium ion into cytosol (GO:0051279)	0.00239232	0.0631085	25.5135	JPH2;CEMIP;PDE4D;TRPC1;APLNR;CASQ2;AKAP6
negative regulation of BMP signaling pathway (GO:0030514)	0.00239232	0.0631085	25.5135	BMP2;HTRA3;SMAD9;LRP2;CHRDL1;FSTL1;FSTL3
glycosaminoglycan biosynthetic process (GO:0006024)	0.00245057	0.0634697	18.8159	HS3ST3B1;ACAN;CEMIP;GPC1;BGN;HAS2;CSPG4;PRELP;GPC6;DCN
positive regulation of cold-induced thermogenesis (GO:0120162)	0.00245057	0.0634697	18.8159	PLAC8;FABP4;PRDM16;MFAP2;LEPR;TRPV2;LCN2;G0S2;ESRRG;ELOVL6
negative regulation of cell motility (GO:2000146)	0.00257977	0.066214	17.3431	DACH1;CITED2;STK26;SERPINE1;TPM1;CYP1B1;DPEP1;STC1;SRGAP3;PODN;ROBO1
cell communication by electrical coupling involved in cardiac conduction (GO:0086064)	0.00265719	0.0675922	49.4611	GJC1;RYR2;PKP2;ATP1A2
negative regulation of programmed cell death (GO:0043069)	0.00274039	0.0688532	11.3657	CITED2;FHL2;SCX;HSPB1;TREM2;PIK3R1;FMN2;LRP2;FSTL1;THBS1;COMP;NUAK2;MYO18A;SOX8;SOX9;NTRK1;PLK3;ANGPT4;OSR1;MT3;MMP9;RNF144B;GDNF;DPEP1;NUPR1
digestive tract development (GO:0048565)	0.002781	0.0688532	28.1982	CLMP;RARRES2;KIT;COBL;GLI1;GLI2
positive regulation of wound healing (GO:0090303)	0.002781	0.0688532	28.1982	SMOC2;DMTN;SERPINE1;THBS1;DUOX2;MYLK
sarcomere organization (GO:0045214)	0.00285652	0.0688532	34.5498	CSRP2;CSRP1;TNNT2;TPM1;MYH6
neutral amino acid transport (GO:0015804)	0.00285652	0.0688532	34.5498	SLC6A6;SLC7A8;SLC6A14;SLC1A5;SLC38A5
negative regulation of transforming growth factor beta receptor signaling pathway (GO:0030512)	0.00286009	0.0688532	21.2351	FBN2;PEG10;HTRA3;ADAMTSL2;PRDM16;PMEPA1;EMILIN1;ASPN
cellular response to organic cyclic compound (GO:0071407)	0.00287593	0.0688532	15.1449	GABRB2;GABRB1;DMTN;RORC;AKAP6;ATP1A2;RYR3;ADCY5;SPP1;CYP1B1;CFTR;HCN2;HCN1
positive regulation of macromolecule metabolic process (GO:0010604)	0.00303668	0.0720958	11.0728	MYOM1;CITED2;TCF23;SCX;TREM2;ACTG2;ROBO1;RIMS2;FGF7;NTF3;EMILIN1;SOX9;EPHB2;BVES;IL33;TESC;OSR1;RAB27A;INHBA;MT3;SELE;ACTA2;SFRP4;BMP2;TYROBP
import into cell (GO:0098657)	0.00316101	0.0733398	26.795	SLC6A6;SLC7A8;SLC6A14;ATP1A2;TREM2;LRP2
regulation of gap junction assembly (GO:1903596)	0.00325187	0.0733398	77.5564	ACE;IRX3;APLNR
complement activation, classical pathway (GO:0006958)	0.00325187	0.0733398	77.5564	C1QB;C1QA;C1QC
response to magnesium ion (GO:0032026)	0.00325187	0.0733398	77.5564	SLFN14;THBS1;RYR3
regulation of cartilage development (GO:0061035)	0.00332076	0.0733398	44.1995	BMP2;SCX;SOX9;SOX6
regulation of delayed rectifier potassium channel activity (GO:1902259)	0.00332076	0.0733398	44.1995	KCNE2;KCNE3;KCNE4;AKAP6
regulation of ventricular cardiac muscle cell membrane repolarization (GO:0060307)	0.00332076	0.0733398	44.1995	KCNE2;KCNE3;KCNE4;SNTA1
intermediate filament organization (GO:0045109)	0.00332076	0.0733398	44.1995	DSP;DES;TCHH;PKP2
positive regulation of cartilage development (GO:0061036)	0.00332076	0.0733398	44.1995	BMP2;SCX;SOX9;SOX6
positive regulation of extrinsic apoptotic signaling pathway (GO:2001238)	0.00335159	0.0734515	32.2052	TNFRSF12A;G0S2;INHBA;AGTR2;THBS1
central nervous system development (GO:0007417)	0.00370771	0.0806357	11.6816	ROBO2;SEMA6B;C1QA;ARNT2;SH3GL3;EMX2;S100B;GRIN2B;ACAN;DNER;ADAM23;NMUR2;SOX8;SOX9;AGTR2;CNTN4;SOX6;MDGA1;MFSD2A
calcium ion transmembrane transport (GO:0070588)	0.00387678	0.0836739	17.4305	SLC24A4;TRPC1;TRPV2;ATP2B3;NALCN;GRIN2B;RYR3;SLC8A2;CACNA1G
development of primary male sexual characteristics (GO:0046546)	0.00403542	0.084411	24.2688	KIT;SOX8;NR0B1;LRP2;SOX9;INHBA
male gonad development (GO:0008584)	0.00403542	0.084411	24.2688	KIT;SOX8;NR0B1;LRP2;SOX9;INHBA
carboxylic acid transport (GO:0046942)	0.00405557	0.084411	20.9486	SLC6A6;SLC7A8;SLC6A14;SLC16A6;SLC6A11;SLC1A5;SLC38A5
cellular metal ion homeostasis (GO:0006875)	0.00407401	0.084411	15.9364	RYR2;SLC24A4;DMPK;STC2;STC1;ATP2B3;ATP1A2;MT3;DRD4;SLC8A2
regulation of insulin-like growth factor receptor signaling pathway (GO:0043567)	0.00408871	0.084411	39.7472	BMP2;CILP;IGFBP3;IGFBP6
regulation of neuroinflammatory response (GO:0150077)	0.00408871	0.084411	39.7472	IL33;TREM2;NUPR1;MMP9
regulation of neurotransmitter receptor activity (GO:0099601)	0.00447317	0.0847734	20.1713	GRIA1;PRRT1;GSG1L;NPTX2;GRIN2B;CACNG4;SHISA6
neuron projection morphogenesis (GO:0048812)	0.00448364	0.0847734	13.8142	SLITRK1;NRK;NTF3;S100A6;SLITRK6;MAP6;CNTN4;LRP2;CTNNA2;EPHB2;S100B;NEFH
skeletal system development (GO:0001501)	0.00448909	0.0847734	13.2149	GDF10;IHH;STC1;PRELP;PAPSS2;GLI2;COMP;ACAN;RBP4;BMP2;MMP16;SOX9;SOX6
positive regulation of phosphorylation (GO:0042327)	0.00449147	0.0847734	11.3164	EPHA5;NTRK1;TBX1;RARRES2;TREM2;MST1R;MT3;MMP9;THBS1;FGF7;BMP2;SLCO3A1;KIT;LEPR;ROR1;SOX9;EPHB2;DRD4
cellular response to cAMP (GO:0071320)	0.00452181	0.0847734	28.1626	DMTN;AKAP6;CFTR;HCN2;HCN1
regulation of actin filament-based movement (GO:1903115)	0.00452283	0.0847734	62.6452	MYBPC3;PDE4D;STC1
arachidonate transport (GO:1903963)	0.00452283	0.0847734	62.6452	ACE;NMUR2;DRD4
arachidonic acid secretion (GO:0050482)	0.00452283	0.0847734	62.6452	ACE;NMUR2;DRD4
cellular response to purine-containing compound (GO:0071415)	0.00452283	0.0847734	62.6452	RYR2;CASQ2;RYR3
response to histamine (GO:0034776)	0.00452283	0.0847734	62.6452	GABRB2;GABRB1;DRD4
negative regulation of delayed rectifier potassium channel activity (GO:1902260)	0.00452283	0.0847734	62.6452	KCNE2;KCNE3;KCNE4
positive regulation of coagulation (GO:0050820)	0.00452283	0.0847734	62.6452	DMTN;SERPINE1;THBS1
positive regulation of hemostasis (GO:1900048)	0.00452283	0.0847734	62.6452	DMTN;SERPINE1;THBS1
positive regulation of mesenchymal cell proliferation (GO:0002053)	0.00452283	0.0847734	62.6452	TBX1;PDGFA;SOX9
regulation of phosphatidylinositol 3-kinase signaling (GO:0014066)	0.00466709	0.0869055	15.2174	NTRK1;PIK3IP1;KIT;NTF3;PDGFA;ROR1;TREM2;SOX9;PIK3R1;DCN
regulation of fibroblast growth factor receptor signaling pathway (GO:0040036)	0.0049682	0.0901554	35.941	SMOC2;GPC1;SHISA2;THBS1
regulation of smooth muscle cell migration (GO:0014910)	0.0049682	0.0901554	35.941	ACE;IGFBP3;SERPINE1;PDGFA
eye morphogenesis (GO:0048592)	0.0049682	0.0901554	35.941	FBN2;MFAP5;EFEMP1;MFAP2
positive regulation of epithelial cell differentiation (GO:0030858)	0.0049682	0.0901554	35.941	TMEM100;SFRP4;ATOH8;SOX9
chondrocyte differentiation (GO:0002062)	0.00520431	0.0920937	26.412	BMP2;OSR1;SCX;SOX9;SOX6
endodermal cell differentiation (GO:0035987)	0.00520431	0.0920937	26.412	LAMA3;COL8A1;ITGA7;INHBA;MMP9
hematopoietic progenitor cell differentiation (GO:0002244)	0.00520431	0.0920937	26.412	ACE;KIT;INHBA;MEOX1;FSTL3
skeletal muscle organ development (GO:0060538)	0.00520431	0.0920937	26.412	POPDC2;MYL6;BASP1;BVES;MYF5
negative regulation of cell migration (GO:0030336)	0.00560808	0.0981212	12.8385	DACH1;CITED2;IGFBP3;STK26;SERPINE1;TPM1;CYP1B1;DPEP1;STC1;SRGAP3;PODN;ROBO1
retinoid metabolic process (GO:0001523)	0.00561381	0.0981212	15.2844	CYP26B1;RBP4;DHRS9;GPC1;RARRES2;CYP1B1;APOA1;LRP2;GPC6
autonomic nervous system development (GO:0048483)	0.00596607	0.102074	32.658	NTRK1;GDNF;ARX;SOX8
protein oxidation (GO:0018158)	0.00605495	0.102074	51.8497	LOX;APOA1;LOXL1
regulation of mesenchymal cell proliferation (GO:0010464)	0.00605495	0.102074	51.8497	TBX1;PDGFA;SOX9
enteric nervous system development (GO:0048484)	0.00605495	0.102074	51.8497	GDNF;ARX;SOX8
humoral immune response mediated by circulating immunoglobulin (GO:0002455)	0.00605495	0.102074	51.8497	C1QB;C1QA;C1QC
negative regulation of voltage-gated potassium channel activity (GO:1903817)	0.00605495	0.102074	51.8497	KCNE2;KCNE3;KCNE4
regulation of wound healing (GO:0061041)	0.0063029	0.105629	20.1254	DMTN;TNFRSF12A;SERPINE1;EPHB2;DUOX2;MYLK
regulation of Wnt signaling pathway (GO:0030111)	0.00644839	0.107435	13.5893	SFRP4;BMP2;NXN;WIF1;SFRP5;DACT3;SHISA2;LGR6;CXXC4;NKD2
regulation of apoptotic process (GO:0042981)	0.00664334	0.11004	7.86559	PRR7;CSRNP3;CITED2;FHL2;SCX;HSPB1;FMN2;LRP2;PIK3R1;FSTL1;THBS1;FGD3;COMP;NUAK2;FAM162A;PERP;NTF3;MYO18A;CYP1B1;SOX8;SOX9;NTRK1;PLK3;ANGPT4;EGLN3;TNFRSF12A;IGFBP3;ACTN1;OSR1;ARHGEF19;MT3;MMP9;DYNAP;SFRP4;RNF144B;BMP2;GDNF;STK26;DPEP1;NUPR1
positive regulation of release of sequestered calcium ion into cytosol (GO:0051281)	0.00678217	0.11169	23.3497	CEMIP;JPH2;TRPC1;APLNR;AKAP6
regulation of cardiac muscle cell membrane repolarization (GO:0099623)	0.00708883	0.115406	29.8037	KCNE2;KCNE3;KCNE4;SNTA1
positive regulation of calcium ion transmembrane transporter activity (GO:1901021)	0.00708883	0.115406	29.8037	RYR2;JPH2;STAC3;AKAP6
axon development (GO:0061564)	0.00717669	0.116173	15.1177	SLITRK1;S100A6;SLITRK6;CTNNA2;CNTN4;EPHB2;S100B;NEFH
sulfur compound biosynthetic process (GO:0044272)	0.00729314	0.116731	12.9989	GGT5;ACAN;GSTA3;GSTA2;BGN;MGST2;CSPG4;PRELP;DCN;PAPSS2
positive regulation of metabolic process (GO:0009893)	0.00729314	0.116731	12.9989	PLAC8;FABP4;PRDM16;MFAP2;LEPR;TRPV2;LCN2;G0S2;ESRRG;ELOVL6
positive regulation of kinase activity (GO:0033674)	0.00774635	0.117814	12.7155	EPHA5;NTRK1;KIT;MMD2;ROR1;TREM2;MST1R;EPHB2;DRD4;CAMKK1
positive regulation of protein phosphorylation (GO:0001934)	0.00774662	0.117814	8.79092	GDF10;NTRK1;TBX1;ANGPT4;CEMIP;RARRES2;PDGFA;MMD2;TREM2;INHBA;MT3;MMP9;CAMKK1;THBS4;FGF7;BMP2;SLCO3A1;NTF3;NEK10;LEPR;APLNR;CSPG4;SOX9
adipose tissue development (GO:0060612)	0.00786085	0.117814	43.7307	DGAT2;RORC;SOX8
angiotensin maturation (GO:0002003)	0.00786085	0.117814	43.7307	ENPEP;ACE;CMA1
regulation of angiotensin levels in blood (GO:0002002)	0.00786085	0.117814	43.7307	ENPEP;ACE;CMA1
dermatan sulfate biosynthetic process (GO:0030208)	0.00786085	0.117814	43.7307	BGN;CSPG4;DCN
digestive system development (GO:0055123)	0.00786085	0.117814	43.7307	CLMP;KIT;COBL
regulation of plasminogen activation (GO:0010755)	0.00786085	0.117814	43.7307	CLEC3B;SERPINE1;THBS1
urogenital system development (GO:0001655)	0.00786085	0.117814	43.7307	OSR1;SOX9;EPHB2
negative regulation of heart contraction (GO:0045822)	0.00786085	0.117814	43.7307	PDE4D;ATP1A2;AGTR2
positive regulation of branching involved in ureteric bud morphogenesis (GO:0090190)	0.00786085	0.117814	43.7307	GDNF;SOX8;SOX9
positive regulation of neuroinflammatory response (GO:0150078)	0.00786085	0.117814	43.7307	IL33;TREM2;NUPR1
calcium ion homeostasis (GO:0055074)	0.00789836	0.117814	13.4627	RYR2;JPH2;SLC24A4;DMPK;STC2;STC1;ATP2B3;DRD4;SLC8A2
cell-cell adhesion via plasma-membrane adhesion molecules (GO:0098742)	0.00819951	0.121669	10.838	ROBO2;TENM2;VCAM1;LRRC4;SELE;ROBO1;CDH6;CLDN11;SLITRK1;DSG2;CNTN4;EMB;GPC6
artery development (GO:0060840)	0.0083426	0.123151	27.3046	ROBO2;TBX1;APLNR;ROBO1
iron ion transport (GO:0006826)	0.00852622	0.125212	17.6322	HEPHL1;SCARA5;TFR2;TTYH1;ATP6V0D2;CP
cyclic-nucleotide-mediated signaling (GO:0019935)	0.00866718	0.125344	20.7683	RIMS2;EPHA5;PDE4D;AKAP6;SOX9
endoderm formation (GO:0001706)	0.00866718	0.125344	20.7683	LAMA3;COL8A1;ITGA7;INHBA;MMP9
positive regulation of bone mineralization (GO:0030501)	0.00866718	0.125344	20.7683	FBN2;BMP2;ADGRV1;OSR1;GPM6B
negative regulation of Wnt signaling pathway (GO:0030178)	0.00890454	0.128126	10.179	TLE2;NXN;SHISA2;GLI1;CXXC4;SHISA6;NKD2;SFRP4;BMP2;WIF1;SFRP5;DACT3;SOX9;IGFBP6
positive regulation of cell death (GO:0010942)	0.0090762	0.12994	15.1493	NTRK1;C1QA;SLC6A6;PRR7;TYROBP;GRIN2B;MT3
positive regulation of signal transduction (GO:0009967)	0.00941624	0.132475	9.2109	DMTN;CITED2;IHH;TREM2;PIK3R1;SORBS1;SLC2A4;ERFE;GLI1;MT3;ROBO1;RIMS2;MN1;SMOC2;BMP2;NTF3;LGR6
cell-matrix adhesion (GO:0007160)	0.00957337	0.132475	12.4997	VCAM1;ACTN1;ITGA1;ITGA8;ITGBL1;ITGA7;EMILIN1;SORBS1;FBLN5
regulation of transforming growth factor beta receptor signaling pathway (GO:0017015)	0.00957337	0.132475	12.4997	CITED2;PEG10;HTRA3;PRDM16;ADAMTSL2;PMEPA1;EMILIN1;THBS1;ASPN
amino acid import across plasma membrane (GO:0089718)	0.00973312	0.132475	25.1026	SLC6A6;SLC7A8;SLC6A14;SLC1A5
cardiac muscle cell differentiation (GO:0055007)	0.00973312	0.132475	25.1026	BMP2;IRX3;MYH11;MYH6
skeletal muscle tissue development (GO:0007519)	0.0097333	0.132475	19.6267	POPDC2;MYL6;BVES;KLHL40;MYF5
regulation of cell communication by electrical coupling (GO:0010649)	0.00995073	0.132475	37.441	IRX3;PDE4D;CASQ2
chondroitin sulfate catabolic process (GO:0030207)	0.00995073	0.132475	37.441	BGN;CSPG4;DCN
regulation of membrane repolarization (GO:0060306)	0.00995073	0.132475	37.441	KCNE2;CASQ2;AKAP6
dermatan sulfate metabolic process (GO:0030205)	0.00995073	0.132475	37.441	BGN;CSPG4;DCN
detection of calcium ion (GO:0005513)	0.00995073	0.132475	37.441	RYR2;KCNMB1;CASQ2
fatty acid elongation (GO:0030497)	0.00995073	0.132475	37.441	HACD1;ELOVL4;ELOVL6
icosanoid secretion (GO:0032309)	0.00995073	0.132475	37.441	ACE;NMUR2;DRD4
very long-chain fatty acid biosynthetic process (GO:0042761)	0.00995073	0.132475	37.441	HACD1;ELOVL4;ELOVL6
muscle tissue development (GO:0060537)	0.00995073	0.132475	37.441	CSRP2;CSRP1;PGM5
epithelial cell differentiation (GO:0030855)	0.0101873	0.134279	12.1979	TBX1;TAGLN;SCUBE1;DHRS9;BASP1;GSTA2;TAGLN2;GLI1;FSTL1
positive regulation of protein localization to cell periphery (GO:1904377)	0.0102896	0.134279	16.1985	STAC3;TREM2;PIK3R1;SORBS1;EPHB2;NKD2
positive regulation of protein localization to plasma membrane (GO:1903078)	0.0102896	0.134279	16.1985	STAC3;TREM2;PIK3R1;SORBS1;EPHB2;NKD2
positive regulation of vasculature development (GO:1904018)	0.0108304	0.134279	11.9051	ANGPT4;SMOC2;ECM1;HSPB6;SERPINE1;APLNR;CYP1B1;HSPB1;THBS1
connective tissue development (GO:0061448)	0.0108861	0.134279	18.5711	RORC;SCX;SOX8;SOX9;SOX6
negative regulation of endothelial cell migration (GO:0010596)	0.0108861	0.134279	18.5711	ANGPT4;STC1;AGTR2;THBS1;DCN
heart morphogenesis (GO:0003007)	0.011262	0.134279	15.5402	MYBPC3;TBX1;RYR2;HEYL;BMP2;SOX9
regulation of AMPA receptor activity (GO:2000311)	0.0112657	0.134279	23.1513	PRRT1;GSG1L;CACNG4;SHISA6
regulation of ryanodine-sensitive calcium-release channel activity (GO:0060314)	0.0112657	0.134279	23.1513	JPH2;PDE4D;CASQ2;AKAP6
in utero embryonic development (GO:0001701)	0.0112657	0.134279	23.1513	ARNT2;BMP2;SOX8;MYH6
negative regulation of cell junction assembly (GO:1901889)	0.0112657	0.134279	23.1513	ROBO2;ACE;DMTN;THBS1
outflow tract septum morphogenesis (GO:0003148)	0.0112657	0.134279	23.1513	ROBO2;TBX1;LRP2;ROBO1
peptide catabolic process (GO:0043171)	0.0112657	0.134279	23.1513	GGT5;ENPEP;ACE;DPEP1
peripheral nervous system development (GO:0007422)	0.0112657	0.134279	23.1513	GDNF;GPC1;NTF3;SOX8
cellular response to growth factor stimulus (GO:0071363)	0.0113966	0.134279	10.0122	TMEM100;NTRK1;TBX1;BMP2;CLEC3B;CILP;SMAD9;HSPB1;HAS2;SOX9;LRP2;SOX6
axon choice point recognition (GO:0016198)	0.0118772	0.134279	79.9249	ROBO2;ROBO1
camera-type eye photoreceptor cell differentiation (GO:0060219)	0.0118772	0.134279	79.9249	SOX8;SOX9
regulation of hippocampal neuron apoptotic process (GO:0110089)	0.0118772	0.134279	79.9249	TYROBP;TREM2
regulation of inward rectifier potassium channel activity (GO:1901979)	0.0118772	0.134279	79.9249	KCNE2;TREM2
regulation of kidney development (GO:0090183)	0.0118772	0.134279	79.9249	SOX8;SOX9
coronary artery morphogenesis (GO:0060982)	0.0118772	0.134279	79.9249	TBX1;LRP2
enamel mineralization (GO:0070166)	0.0118772	0.134279	79.9249	TBX1;FAM20C
regulation of sodium:proton antiporter activity (GO:0032415)	0.0118772	0.134279	79.9249	TESC;DRD4
female genitalia development (GO:0030540)	0.0118772	0.134279	79.9249	RBP4;LRP2
His-Purkinje system development (GO:0003164)	0.0118772	0.134279	79.9249	IRX3;DSG2
histone citrullination (GO:0036414)	0.0118772	0.134279	79.9249	PADI2;PADI4
Roundabout signaling pathway (GO:0035385)	0.0118772	0.134279	79.9249	SLIT3;ROBO1
short-term memory (GO:0007614)	0.0118772	0.134279	79.9249	CALB1;SLC2A4
maintenance of animal organ identity (GO:0048496)	0.0118772	0.134279	79.9249	ADGRV1;PKP2
metanephric nephron tubule morphogenesis (GO:0072282)	0.0118772	0.134279	79.9249	SOX8;SOX9
middle ear morphogenesis (GO:0042474)	0.0118772	0.134279	79.9249	TBX1;OSR1
negative regulation of insulin-like growth factor receptor signaling pathway (GO:0043569)	0.0118772	0.134279	79.9249	BMP2;CILP
negative regulation of macrophage differentiation (GO:0045650)	0.0118772	0.134279	79.9249	INHBA;C1QC
negative regulation of plasminogen activation (GO:0010757)	0.0118772	0.134279	79.9249	SERPINE1;THBS1
nephron tubule formation (GO:0072079)	0.0118772	0.134279	79.9249	SOX8;SOX9
peptidyl-lysine oxidation (GO:0018057)	0.0118772	0.134279	79.9249	LOX;LOXL1
positive regulation of necrotic cell death (GO:0010940)	0.0118772	0.134279	79.9249	SLC6A6;MT3
protein citrullination (GO:0018101)	0.0118772	0.134279	79.9249	PADI2;PADI4
odontogenesis (GO:0042476)	0.0121288	0.136087	17.593	TBX1;BMP2;OSR1;INHBA;GLI2
striated muscle cell development (GO:0055002)	0.0123326	0.136087	32.4511	LMOD1;PGM5;MYH6
synaptic membrane adhesion (GO:0099560)	0.0123326	0.136087	32.4511	SLITRK1;LRRC4;GPC6
negative regulation of cell activation (GO:0050866)	0.0123326	0.136087	32.4511	PDGFA;TREM2;EMILIN1
negative regulation of fibroblast growth factor receptor signaling pathway (GO:0040037)	0.0123326	0.136087	32.4511	GPC1;SHISA2;THBS1
negative regulation of smooth muscle cell migration (GO:0014912)	0.0123326	0.136087	32.4511	IGFBP3;SERPINE1;TPM1
kidney development (GO:0001822)	0.0123715	0.136087	13.2501	ROBO2;ACE;GDNF;OSR1;ITGA8;HAS2;GLI2
negative regulation of angiogenesis (GO:0016525)	0.0125595	0.137623	12.0416	ANGPT4;SPARC;SERPINE1;COL4A3;EMILIN1;THBS1;DCN;THBS4
positive regulation of multicellular organismal process (GO:0051240)	0.0128553	0.139702	7.71018	IL33;SERPINE1;TRPV2;SCX;G0S2;ELOVL6;ESRRG;TREM2;INHBA;PLAC8;BMP2;FABP4;GDNF;PRDM16;MFAP2;LEPR;LCN2;SOX8;SOX9;SOX6;PLA2R1
membrane depolarization during action potential (GO:0086010)	0.0129453	0.139702	21.4133	ATP1A2;SCN3A;HCN2;CACNA1G
metanephros development (GO:0001656)	0.0129453	0.139702	21.4133	ROBO2;GDNF;BASP1;OSR1
mononuclear cell differentiation (GO:1903131)	0.0129453	0.139702	21.4133	BATF3;PDE1B;LY6D;TREM2
negative regulation of cytokine-mediated signaling pathway (GO:0001960)	0.013398	0.143132	14.3274	APOA1;PADI2;TREM2;SLIT3;CCDC3;ROBO1
positive regulation of cell motility (GO:2000147)	0.0134617	0.143132	8.54965	SEMA6B;CEMIP;PDGFA;MMP9;THBS1;MYLK;CXCL16;BMP2;KIT;NTF3;DUOXA2;HAS2;EPHB2;LGR6;DUOX2
positive regulation of cation channel activity (GO:2001259)	0.0134642	0.143132	16.6848	JPH2;GALR2;STAC3;AKAP6;EPHB2
positive regulation of ossification (GO:0045778)	0.0134642	0.143132	16.6848	FBN2;BMP2;ADGRV1;OSR1;GPM6B
positive regulation of secretion by cell (GO:1903532)	0.0143079	0.151536	12.416	MYOM1;BMP2;MYO18A;RAB27A;TREM2;RAB27B;CFTR
regulation of angiogenesis (GO:0045765)	0.0146286	0.154118	8.525	ANGPT4;ECM1;SPARC;HSPB6;SERPINE1;HSPB1;THBS1;DCN;THBS4;SMOC2;COL4A3;APLNR;CYP1B1;EMILIN1
regulation of blood coagulation (GO:0030193)	0.0147764	0.154118	19.8579	DMTN;SERPINE1;EPHB2;THBS1
positive regulation of calcium ion transmembrane transport (GO:1904427)	0.0147764	0.154118	19.8579	CEMIP;TRPC1;APLNR;AKAP6
positive regulation of gene expression (GO:0010628)	0.0147836	0.154118	6.84437	MYOM1;CITED2;TCF23;SCX;TREM2;PIK3R1;THBS1;ACTG2;ROBO1;RIMS2;FGF7;EMILIN1;SOX9;EPHB2;IL33;TESC;OSR1;RAB27A;INHBA;MT3;ACTA2;SFRP4;BMP2;TYROBP;TFR2;PRR16;PLA2R1
positive regulation of biomineral tissue development (GO:0070169)	0.0148951	0.154118	15.8402	FBN2;BMP2;ADGRV1;OSR1;GPM6B
regulation of branching involved in ureteric bud morphogenesis (GO:0090189)	0.0150125	0.154118	28.4146	GDNF;SOX8;SOX9
regulation of endothelial cell chemotaxis (GO:2001026)	0.0150125	0.154118	28.4146	SMOC2;HSPB1;THBS1
dermatan sulfate proteoglycan biosynthetic process (GO:0050651)	0.0150125	0.154118	28.4146	BGN;CSPG4;DCN
synapse organization (GO:0050808)	0.0150385	0.154118	9.83798	C1QB;C1QA;SLITRK1;DNER;LRRC4;SLITRK6;PPFIA4;GPC6;SLC8A2;C1QC
regulation of bone mineralization (GO:0030500)	0.015802	0.161362	13.2374	FBN2;ECM1;BMP2;ADGRV1;OSR1;GPM6B
negative regulation of apoptotic process (GO:0043066)	0.0158993	0.161439	6.68108	CITED2;FHL2;SCX;HSPB1;TREM2;FMN2;LRP2;PIK3R1;FSTL1;THBS1;COMP;NUAK2;NTF3;MYO18A;SOX8;SOX9;NTRK1;TBX1;PLK3;ANGPT4;OSR1;MT3;MMP9;RNF144B;GDNF;DPEP1;NUPR1
calcium ion transmembrane import into cytosol (GO:0097553)	0.0164244	0.161439	15.0532	RYR2;TRPV2;GRIN2B;RYR3;SLC8A2
positive regulation of ATPase activity (GO:0032781)	0.0164244	0.161439	15.0532	MYBPC3;MYL4;RYR2;TNNT2;TPM1
cytosolic calcium ion transport (GO:0060401)	0.0167631	0.161439	18.4599	RYR2;JPH2;ATP2B3;SLC8A2
regulation of plasma membrane bounded cell projection organization (GO:0120035)	0.0167631	0.161439	18.4599	FRMD7;TREM2;CTNNA2;MARK1
negative regulation of calcium ion transmembrane transporter activity (GO:1901020)	0.0167631	0.161439	18.4599	CASQ2;ATP1A2;CRHR1;DRD4
cellular iron ion homeostasis (GO:0006879)	0.0171092	0.161439	12.7334	HEPHL1;SCARA5;TFR2;LCN2;ERFE;CP
chordate embryonic development (GO:0043009)	0.0171092	0.161439	12.7334	TBX1;ARNT2;RBP4;BMP2;SOX8;MYH6
regulation of peptidyl-tyrosine phosphorylation (GO:0050730)	0.0171576	0.161439	10.515	ANGPT4;FGF7;DMTN;NTF3;PDGFA;TREM2;CSPG4;THBS4
protein repair (GO:0030091)	0.0173962	0.161439	54.7805	MSRB3;MSRB1
aromatic amino acid transport (GO:0015801)	0.0173962	0.161439	54.7805	SLC7A8;SLC38A5
cellular response to magnesium ion (GO:0071286)	0.0173962	0.161439	54.7805	SLFN14;RYR3
regulation of peptidyl-cysteine S-nitrosylation (GO:2000169)	0.0173962	0.161439	54.7805	ACE;SNTA1
equilibrioception (GO:0050957)	0.0173962	0.161439	54.7805	USH1G;MYO7A
regulation of response to reactive oxygen species (GO:1901031)	0.0173962	0.161439	54.7805	STK26;FBLN5
gamma-aminobutyric acid transport (GO:0015812)	0.0173962	0.161439	54.7805	SLC6A6;SLC6A11
regulation of type B pancreatic cell proliferation (GO:0061469)	0.0173962	0.161439	54.7805	NUPR1;SGPP2
ventricular compact myocardium morphogenesis (GO:0003223)	0.0173962	0.161439	54.7805	DSP;LRP2
negative regulation of cardiac muscle cell differentiation (GO:2000726)	0.0173962	0.161439	54.7805	BMP2;SOX6
negative regulation of meiotic cell cycle (GO:0051447)	0.0173962	0.161439	54.7805	NPPC;DMRT1
positive regulation of animal organ morphogenesis (GO:0110110)	0.0173962	0.161439	54.7805	BMP2;GDNF
positive regulation of gonad development (GO:1905941)	0.0173962	0.161439	54.7805	CITED2;SOX9
positive regulation of heart rate by epinephrine-norepinephrine (GO:0001996)	0.0173962	0.161439	54.7805	PDE4D;TPM1
positive regulation of kidney development (GO:0090184)	0.0173962	0.161439	54.7805	SOX8;SOX9
positive regulation of male gonad development (GO:2000020)	0.0173962	0.161439	54.7805	CITED2;SOX9
positive regulation of osteoblast proliferation (GO:0033690)	0.0173962	0.161439	54.7805	BMP2;SOX8
positive regulation of T cell differentiation in thymus (GO:0033089)	0.0173962	0.161439	54.7805	IHH;GLI2
positive regulation of vascular endothelial growth factor signaling pathway (GO:1900748)	0.0173962	0.161439	54.7805	SMOC2;ROBO1
odontogenesis of dentin-containing tooth (GO:0042475)	0.0179944	0.166012	25.0958	TBX1;BMP2;GLI2
glutathione metabolic process (GO:0006749)	0.0180546	0.166012	14.3188	GGT5;GSTA3;GSTA2;MGST2;DPEP1
cellular divalent inorganic cation homeostasis (GO:0072503)	0.0180637	0.166012	9.6231	RYR2;SLC24A4;DMPK;STC2;STC1;ATP2B3;MT3;DRD4;SLC8A2
negative regulation of cell population proliferation (GO:0008285)	0.0181958	0.166687	6.7437	NTRK1;BTG2;TES;TESC;IGFBP3;ITGA1;TREM2;INHBA;PODN;SFRP4;MN1;RBP4;BMP2;SFRP5;LMNA;COL4A3;CYP1B1;SPEG;SOX9;NUPR1;IGFBP6;ADAMTS8
regulation of BMP signaling pathway (GO:0030510)	0.0188129	0.171788	10.9401	SFRP4;BMP2;HTRA3;SMAD9;LRP2;FSTL1;FSTL3
transition metal ion homeostasis (GO:0055076)	0.0189089	0.172113	17.1985	HEPHL1;TFR2;CP;MT3
cellular response to metal ion (GO:0071248)	0.0192513	0.173991	8.87417	ADGRV1;DMTN;TFR2;CPNE7;SLFN14;DPEP1;AQP2;MT3;MMP9;RYR3
regulation of kinase activity (GO:0043549)	0.0192984	0.173991	9.97237	EPHA5;NTRK1;KIT;TREM2;ROR1;MST1R;EPHB2;DRD4
positive regulation of epithelial cell migration (GO:0010634)	0.0192984	0.173991	9.97237	ANGPT4;SMOC2;FGF7;SPARC;ATOH8;SOX9;MMP9;THBS1
homotypic cell-cell adhesion (GO:0034109)	0.019788	0.177842	13.6323	CSRP1;ACTN1;HSPB1;MYL9;DSC2
response to organic cyclic compound (GO:0014070)	0.0199426	0.178669	11.7987	GGT5;PAQR7;SPP1;CYP1B1;CYP19A1;DRD4
negative regulation of cellular process (GO:0048523)	0.0211302	0.182619	5.90881	BTG2;TES;TREM2;LMNA;CYP1B1;DACT3;SPEG;EMILIN1;SLIT3;IGFBP6;ADAMTS8;EPHB2;NTRK1;TBX1;TESC;IGFBP3;ACTN1;SUSD2;ITGA1;APOA1;INHBA;PODN;MT3;AICDA;SFRP4;BMP2;SFRP5;COL4A3;AGTR2;NUPR1
response to alcohol (GO:0097305)	0.0212171	0.182619	16.0562	GRIN3A;HSD3B1;SLIT3;GRIN2B
morphogenesis of an epithelium (GO:0002009)	0.0212171	0.182619	16.0562	LAMA5;LAMA3;SOX8;SOX9
positive regulation of small GTPase mediated signal transduction (GO:0051057)	0.0212171	0.182619	16.0562	NTRK1;RASGEF1A;MMD2;RASGRP4
pulmonary valve morphogenesis (GO:0003184)	0.021281	0.182619	22.3291	ROBO2;HEYL;ROBO1
regulation of cardiac muscle contraction by regulation of the release of sequestered calcium ion (GO:0010881)	0.021281	0.182619	22.3291	RYR2;CASQ2;ATP1A2
regulation of cellular response to growth factor stimulus (GO:0090287)	0.021281	0.182619	22.3291	SFRP4;FSTL1;FSTL3
regulation of osteoblast proliferation (GO:0033688)	0.021281	0.182619	22.3291	MN1;BMP2;SOX8
membrane depolarization during cardiac muscle cell action potential (GO:0086012)	0.021281	0.182619	22.3291	ATP1A2;HCN2;CACNA1G
mesenchyme morphogenesis (GO:0072132)	0.021281	0.182619	22.3291	HEYL;BMP2;SOX9
muscle tissue morphogenesis (GO:0060415)	0.021281	0.182619	22.3291	TBX1;BMP2;MYLK
positive regulation of blood coagulation (GO:0030194)	0.021281	0.182619	22.3291	DMTN;SERPINE1;THBS1
positive regulation of heart rate (GO:0010460)	0.021281	0.182619	22.3291	RYR2;PDE4D;TPM1
positive regulation of macrophage activation (GO:0043032)	0.021281	0.182619	22.3291	IL33;TREM2;THBS1
negative regulation of blood vessel morphogenesis (GO:2000181)	0.0214021	0.183107	10.2858	ANGPT4;SPARC;COL4A3;EMILIN1;THBS1;DCN;THBS4
iron ion homeostasis (GO:0055072)	0.0214722	0.183157	11.3649	HEPHL1;SCARA5;TFR2;LCN2;ERFE;CP
positive regulation of chemotaxis (GO:0050921)	0.0216269	0.183925	12.9898	SMOC2;RARRES2;HSPB1;TREM2;THBS1
ion transport (GO:0006811)	0.0233445	0.186147	8.58508	GABRB1;SLC24A4;CHRNA2;GLRB;CHRNA4;P2RX1;ATP10D;SLC26A7;SLC8A2
positive regulation of angiogenesis (GO:0045766)	0.0233445	0.186147	8.58508	ANGPT4;SMOC2;ECM1;HSPB6;SERPINE1;APLNR;CYP1B1;HSPB1;THBS1
AV node cell to bundle of His cell communication (GO:0086067)	0.0237829	0.186147	40.4398	GJC1;CACNA1G
calcium ion export (GO:1901660)	0.0237829	0.186147	40.4398	ATP2B3;SLC8A2
cellular response to histamine (GO:0071420)	0.0237829	0.186147	40.4398	GABRB2;GABRB1
regulation of male gonad development (GO:2000018)	0.0237829	0.186147	40.4398	CITED2;SOX9
regulation of mesenchymal stem cell differentiation (GO:2000739)	0.0237829	0.186147	40.4398	SOX9;SOX6
regulation of necrotic cell death (GO:0010939)	0.0237829	0.186147	40.4398	SLC6A6;MT3
regulation of neurotrophin TRK receptor signaling pathway (GO:0051386)	0.0237829	0.186147	40.4398	NTF3;AGTR2
endothelial cell morphogenesis (GO:0001886)	0.0237829	0.186147	40.4398	COL15A1;STC1
excitatory chemical synaptic transmission (GO:0098976)	0.0237829	0.186147	40.4398	GRIN2B;SHISA6
fatty acid elongation, monounsaturated fatty acid (GO:0034625)	0.0237829	0.186147	40.4398	ELOVL4;ELOVL6
fatty acid elongation, polyunsaturated fatty acid (GO:0034626)	0.0237829	0.186147	40.4398	ELOVL4;ELOVL6
fatty acid elongation, saturated fatty acid (GO:0019367)	0.0237829	0.186147	40.4398	ELOVL4;ELOVL6
fatty acid elongation, unsaturated fatty acid (GO:0019368)	0.0237829	0.186147	40.4398	ELOVL4;ELOVL6
flavin-containing compound metabolic process (GO:0042726)	0.0237829	0.186147	40.4398	SLC52A3;ACP5
regulation of transforming growth factor beta1 production (GO:0032908)	0.0237829	0.186147	40.4398	TYROBP;THBS1
glutamine transport (GO:0006868)	0.0237829	0.186147	40.4398	SLC1A5;SLC38A5
glutathione catabolic process (GO:0006751)	0.0237829	0.186147	40.4398	GGT5;DPEP1
hyaluronan biosynthetic process (GO:0030213)	0.0237829	0.186147	40.4398	CEMIP;HAS2
riboflavin metabolic process (GO:0006771)	0.0237829	0.186147	40.4398	SLC52A3;ACP5
inhibitory postsynaptic potential (GO:0060080)	0.0237829	0.186147	40.4398	CHRNA4;DRD4
intermediate filament bundle assembly (GO:0045110)	0.0237829	0.186147	40.4398	PKP2;NEFH
ureter development (GO:0072189)	0.0237829	0.186147	40.4398	OSR1;SOX8
negative regulation of cardiocyte differentiation (GO:1905208)	0.0237829	0.186147	40.4398	BMP2;SOX6
negative regulation of steroid metabolic process (GO:0045939)	0.0237829	0.186147	40.4398	BMP2;NR0B1
pituitary gland development (GO:0021983)	0.0237829	0.186147	40.4398	NR0B1;GLI2
positive regulation of gastrulation (GO:2000543)	0.0237829	0.186147	40.4398	OSR1;SCX
positive regulation of gliogenesis (GO:0014015)	0.0237829	0.186147	40.4398	SOX8;LRP2
regulation of protein localization to plasma membrane (GO:1903076)	0.0242286	0.188926	9.68017	MRAP;STAC3;TREM2;PIK3R1;SORBS1;EPHB2;NKD2
cellular calcium ion homeostasis (GO:0006874)	0.0242705	0.188926	8.0201	RYR2;SLC24A4;CALB1;DMPK;STC2;TRPC1;STC1;ATP2B3;DRD4;SLC8A2
positive regulation of Ras protein signal transduction (GO:0046579)	0.0247648	0.191006	10.5577	NTRK1;RASGEF1A;APOA1;MMD2;RASGRP4;ROBO1
pulmonary valve development (GO:0003177)	0.0248731	0.191006	19.9952	ROBO2;HEYL;ROBO1
cellular response to alkaloid (GO:0071312)	0.0248731	0.191006	19.9952	RYR2;CASQ2;RYR3
regulation of presynapse assembly (GO:1905606)	0.0248731	0.191006	19.9952	SLITRK1;GPC6;MDGA1
regulation of presynapse organization (GO:0099174)	0.0248731	0.191006	19.9952	SLITRK1;GPC6;MDGA1
regulation of synapse assembly (GO:0051963)	0.0256293	0.196285	11.822	ROBO2;SLITRK1;EPHB2;GPC6;MDGA1
membrane depolarization (GO:0051899)	0.0263314	0.200584	14.0722	CHRNA4;SCN3A;CACNG4;CACNA1G
negative regulation of chemotaxis (GO:0050922)	0.0263314	0.200584	14.0722	ROBO2;SEMA6B;THBS1;ROBO1
diterpenoid metabolic process (GO:0016101)	0.0265307	0.201562	10.1819	RBP4;GPC1;RARRES2;APOA1;LRP2;GPC6
chemical synaptic transmission (GO:0007268)	0.0272794	0.2067	6.13522	GRIA1;GABRB2;GABRB1;CHRNA2;CHRNA4;GRID1;CHRM4;HTR1D;STAC3;GRIN2B;CAMKK1;SHISA6;SLC5A7;GLRB;KCNMB1;PENK;NPTX2;DRD4
substrate adhesion-dependent cell spreading (GO:0034446)	0.0277966	0.21006	11.2907	LAMA5;LAMC3;ITGA8;PIK3R1;BVES
positive regulation of protein localization to membrane (GO:1905477)	0.0282874	0.211799	8.32547	CEMIP;MTCL1;STAC3;TREM2;PIK3R1;SORBS1;EPHB2;NKD2
steroid biosynthetic process (GO:0006694)	0.0283781	0.211799	9.82319	CYP27A1;OSBPL6;OSBPL3;HSD3B1;HSD17B3;CYP19A1
atrioventricular valve morphogenesis (GO:0003181)	0.0287701	0.211799	18.0059	HEYL;BMP2;SLIT3
cardiac muscle cell contraction (GO:0086003)	0.0287701	0.211799	18.0059	KCNE2;PKP2;CACNA1G
endocardial cushion morphogenesis (GO:0003203)	0.0287701	0.211799	18.0059	HEYL;BMP2;SOX9
regulation of vascular endothelial growth factor signaling pathway (GO:1900746)	0.0287701	0.211799	18.0059	SMOC2;DCN;ROBO1
striated muscle cell differentiation (GO:0051146)	0.0287701	0.211799	18.0059	POPDC2;BMP2;BVES
synaptic transmission, cholinergic (GO:0007271)	0.0287701	0.211799	18.0059	SLC5A7;CHRNA2;CHRNA4
ureteric bud development (GO:0001657)	0.0287701	0.211799	18.0059	ROBO2;BMP2;OSR1
positive regulation of macrophage migration (GO:1905523)	0.0287701	0.211799	18.0059	RARRES2;TREM2;THBS1
enzyme linked receptor protein signaling pathway (GO:0007167)	0.0289162	0.211901	7.40566	EPHA5;NTRK1;NPPC;KIT;NTF3;ROR1;MST1R;EPHB2;GFRA2;RASGRP4
peptide metabolic process (GO:0006518)	0.0289328	0.211901	8.8532	CPM;ENPEP;ACE;GSTA3;GSTA2;DPEP1;CPXM1
proteolysis (GO:0006508)	0.0295586	0.215718	6.04003	PCSK2;GGT5;CPA2;CPM;ENPEP;TPSB2;ACE;ADGRV1;HTRA3;CELA1;MMP9;ACAN;MMP16;CAPN6;CPXM1;CTSE;TPSAB1
calcium-mediated signaling (GO:0019722)	0.0297731	0.215718	8.11822	RYR2;VCAM1;DMTN;DMPK;RCAN2;NMUR2;ACKR3;SELE
cellular component disassembly (GO:0022411)	0.0303083	0.215718	9.48054	ADAMTS15;SCUBE1;MMP16;CMA1;TPSAB1;MMP9
extracellular matrix disassembly (GO:0022617)	0.0303083	0.215718	9.48054	ADAMTS15;SCUBE1;MMP16;CMA1;TPSAB1;MMP9
protein localization to presynapse (GO:1905383)	0.0309682	0.215718	31.3186	HSPB1;RAB27B
proximal/distal pattern formation (GO:0009954)	0.0309682	0.215718	31.3186	CYP26B1;GLI2
purine ribonucleoside monophosphate catabolic process (GO:0009169)	0.0309682	0.215718	31.3186	NT5E;AMPD3
anterograde axonal protein transport (GO:0099641)	0.0309682	0.215718	31.3186	HSPB1;RAB27B
axo-dendritic protein transport (GO:0099640)	0.0309682	0.215718	31.3186	HSPB1;RAB27B
regulation of dopamine uptake involved in synaptic transmission (GO:0051584)	0.0309682	0.215718	31.3186	GDNF;DRD4
commissural neuron axon guidance (GO:0071679)	0.0309682	0.215718	31.3186	GDNF;EPHB2
coronary vasculature morphogenesis (GO:0060977)	0.0309682	0.215718	31.3186	TBX1;LRP2
regulation of protein glycosylation (GO:0060049)	0.0309682	0.215718	31.3186	MT3;RAMP1
regulation of vascular wound healing (GO:0061043)	0.0309682	0.215718	31.3186	SMOC2;SERPINE1
kidney mesenchyme development (GO:0072074)	0.0309682	0.215718	31.3186	BASP1;OSR1
ventricular cardiac muscle cell membrane repolarization (GO:0099625)	0.0309682	0.215718	31.3186	KCNE2;KCND3
negative regulation of fatty acid oxidation (GO:0046322)	0.0309682	0.215718	31.3186	SOX9;MFSD2A
negative regulation of potassium ion transmembrane transporter activity (GO:1901017)	0.0309682	0.215718	31.3186	KCNE3;CASQ2
positive regulation of fibroblast migration (GO:0010763)	0.0309682	0.215718	31.3186	DMTN;THBS1
positive regulation of ryanodine-sensitive calcium-release channel activity (GO:0060316)	0.0309682	0.215718	31.3186	JPH2;AKAP6
regulation of myoblast differentiation (GO:0045661)	0.032123	0.222673	12.4149	IGFBP3;SOX8;SOX9;MYF5
positive regulation of calcium ion transport into cytosol (GO:0010524)	0.032123	0.222673	12.4149	CEMIP;TRPC1;APLNR;AKAP6
amino acid transport (GO:0006865)	0.0324713	0.224541	10.3197	SLC6A6;SLC7A8;SLC6A14;SLC1A5;SLC38A5
steroid metabolic process (GO:0008202)	0.0329036	0.225259	7.72213	CYP27A1;CYP26B1;DHRS9;HSD3B1;HSD17B3;CYP1B1;LRP2;CYP19A1
cardiac epithelial to mesenchymal transition (GO:0060317)	0.0329705	0.225259	16.2951	HEYL;BMP2;HAS2
regulation of smooth muscle contraction (GO:0006940)	0.0329705	0.225259	16.2951	CNN1;KCNB2;NMUR2
oligodendrocyte differentiation (GO:0048709)	0.0329705	0.225259	16.2951	SOX8;SOX9;SOX6
positive regulation of hormone secretion (GO:0046887)	0.0329705	0.225259	16.2951	TFR2;SPP1;CYP19A1
positive regulation of proteasomal protein catabolic process (GO:1901800)	0.0342182	0.233224	8.11238	RNF144B;KCNE2;TREM2;NUPR1;KLHL40;TRIB2;NKD2
positive regulation of cellular metabolic process (GO:0031325)	0.0345499	0.234923	7.53284	SFRP4;NTF3;APOA1;INHBA;BVES;MT3;SELE;THBS1
regulation of ion transmembrane transport (GO:0034765)	0.0352764	0.238723	11.6865	KCNE2;KCNJ10;CASQ2;AKAP6
respiratory system development (GO:0060541)	0.0352764	0.238723	11.6865	FGF7;RBP4;BASP1;GLI2
cellular response to decreased oxygen levels (GO:0036294)	0.0366067	0.24296	8.54016	ANGPT4;EGLN3;FAM162A;LMNA;FMN2;MT3
synapse assembly (GO:0007416)	0.0366067	0.24296	8.54016	GABRB2;LRRTM3;SLITRK1;DNER;LRRC4;SLITRK6
regulation of cardiac muscle contraction by calcium ion signaling (GO:0010882)	0.0374712	0.24296	14.8119	RYR2;CASQ2;ATP1A2
calcium ion transport into cytosol (GO:0060402)	0.0374712	0.24296	14.8119	RYR2;JPH2;GRIN2B
calcium-mediated signaling using intracellular calcium source (GO:0035584)	0.0374712	0.24296	14.8119	RYR2;DMTN;VCAM1
chondroitin sulfate biosynthetic process (GO:0030206)	0.0374712	0.24296	14.8119	BGN;CSPG4;DCN
endocardial cushion development (GO:0003197)	0.0374712	0.24296	14.8119	HEYL;BMP2;SOX9
retinol metabolic process (GO:0042572)	0.0374712	0.24296	14.8119	RBP4;DHRS9;CYP1B1
negative regulation of ion transmembrane transporter activity (GO:0032413)	0.0374712	0.24296	14.8119	OSR1;CASQ2;MMP9
positive regulation of phosphatase activity (GO:0010922)	0.0374712	0.24296	14.8119	BMP2;ITGA1;AGTR2
positive regulation of transcription from RNA polymerase II promoter involved in cellular response to chemical stimulus (GO:1901522)	0.0374712	0.24296	14.8119	BMP2;SMAD9;MT3
ameboidal-type cell migration (GO:0001667)	0.0376082	0.24296	9.45623	SEMA6B;PDLIM1;TBX1;GDNF;SOX8
cartilage development (GO:0051216)	0.0376082	0.24296	9.45623	BMP2;OSR1;SCX;SOX9;SOX6
platelet aggregation (GO:0070527)	0.0386025	0.24296	11.0158	CSRP1;ACTN1;HSPB1;MYL9
adult heart development (GO:0007512)	0.0388872	0.24296	25.0841	SCUBE1;MYH6
androgen biosynthetic process (GO:0006702)	0.0388872	0.24296	25.0841	HSD3B1;HSD17B3
regulation of animal organ morphogenesis (GO:2000027)	0.0388872	0.24296	25.0841	TBX1;CITED2
regulation of endothelial cell differentiation (GO:0045601)	0.0388872	0.24296	25.0841	TMEM100;ATOH8
cellular response to forskolin (GO:1904322)	0.0388872	0.24296	25.0841	CFTR;ADCY5
cellular response to leptin stimulus (GO:0044320)	0.0388872	0.24296	25.0841	LEPR;MT3
cellular response to nitric oxide (GO:0071732)	0.0388872	0.24296	25.0841	DPEP1;MT3
cellular response to reactive nitrogen species (GO:1902170)	0.0388872	0.24296	25.0841	DPEP1;MT3
cholesterol catabolic process (GO:0006707)	0.0388872	0.24296	25.0841	CYP27A1;MT3
detection of mechanical stimulus involved in sensory perception of sound (GO:0050910)	0.0388872	0.24296	25.0841	ADGRV1;KIT
epithelial cell apoptotic process (GO:1904019)	0.0388872	0.24296	25.0841	RYR2;COL4A3
estrogen biosynthetic process (GO:0006703)	0.0388872	0.24296	25.0841	HSD3B1;CYP19A1
response to forskolin (GO:1904321)	0.0388872	0.24296	25.0841	CFTR;ADCY5
response to leptin (GO:0044321)	0.0388872	0.24296	25.0841	LEPR;LRP2
retinal rod cell differentiation (GO:0060221)	0.0388872	0.24296	25.0841	SOX8;SOX9
ketone body biosynthetic process (GO:0046951)	0.0388872	0.24296	25.0841	ACSS3;BDH1
sterol catabolic process (GO:0016127)	0.0388872	0.24296	25.0841	CYP27A1;MT3
muscle cell fate commitment (GO:0042693)	0.0388872	0.24296	25.0841	TBX1;MYF5
negative regulation of fibrinolysis (GO:0051918)	0.0388872	0.24296	25.0841	SERPINE1;THBS1
negative regulation of pathway-restricted SMAD protein phosphorylation (GO:0060394)	0.0388872	0.24296	25.0841	PMEPA1;EMILIN1
phenol-containing compound biosynthetic process (GO:0046189)	0.0388872	0.24296	25.0841	MOXD1;TRPC1
regulation of cytosolic calcium ion concentration (GO:0051480)	0.0400349	0.248951	6.33314	RYR2;CALB1;TRPC1;NMUR2;ATP2B3;ACKR3;ATP1A2;S1PR3;SLC8A2;ADCY5
regulation of endothelial cell migration (GO:0010594)	0.0401083	0.248951	7.44662	ANGPT4;SMOC2;SPARC;ATOH8;STC1;THBS1;DCN
second-messenger-mediated signaling (GO:0019932)	0.0401083	0.248951	7.44662	RYR2;RCAN2;ACKR3;NMUR2;AGTR2;MAFA;SELE
gland development (GO:0048732)	0.0412385	0.254856	7.97839	TBX1;CITED2;COBL;NR0B1;SOX9;GLI2
myeloid leukocyte differentiation (GO:0002573)	0.0412385	0.254856	7.97839	BATF3;TYROBP;PDE1B;KIT;TREM2;MMP9
negative regulation of endothelial cell proliferation (GO:0001937)	0.0421019	0.256219	10.3966	SPARC;ATOH8;COL4A3;THBS1
neural crest cell migration (GO:0001755)	0.0421019	0.256219	10.3966	SEMA6B;TBX1;GDNF;SOX8
amino acid import (GO:0043090)	0.0422685	0.256219	13.5169	SLC6A6;SLC7A8;SLC6A14
female gonad development (GO:0008585)	0.0422685	0.256219	13.5169	KIT;INHBA;CYP19A1
glutathione derivative biosynthetic process (GO:1901687)	0.0422685	0.256219	13.5169	GSTA3;GSTA2;MGST2
glutathione derivative metabolic process (GO:1901685)	0.0422685	0.256219	13.5169	GSTA3;GSTA2;MGST2
regulation of voltage-gated calcium channel activity (GO:1901385)	0.0422685	0.256219	13.5169	STAC3;CRHR1;DRD4
microglial cell activation (GO:0001774)	0.0422685	0.256219	13.5169	C1QA;TYROBP;TREM2
negative regulation of biomineral tissue development (GO:0070168)	0.0422685	0.256219	13.5169	ECM1;SOX9;ASPN
regulation of potassium ion transmembrane transport (GO:1901379)	0.0432154	0.260862	8.68511	KCNE2;KCNJ10;KCNIP1;KCNMB1;AKAP6
brain development (GO:0007420)	0.0432175	0.260862	6.09364	ROBO2;ARNT2;EMX2;AGTR2;CNTN4;CTNNA2;SOX6;GRIN2B;MDGA1;MFSD2A
neuron projection development (GO:0031175)	0.0436419	0.261478	5.84907	GPRIN3;GPRIN2;BTG2;ADGRV1;GDNF;NRK;NTF3;CNTN4;EPHB2;NEFH;GPM6B
cell morphogenesis involved in differentiation (GO:0000904)	0.0436867	0.261478	7.71498	LAMA5;LAMC3;ACTN1;ITGA8;PIK3R1;BVES
negative regulation of epithelial cell proliferation (GO:0050680)	0.0436867	0.261478	7.71498	SPARC;ATOH8;SOX9;NUPR1;THBS1;ROBO1
positive regulation of neurogenesis (GO:0050769)	0.0436867	0.261478	7.71498	ROBO2;SLITRK1;MAP6;SOX8;LRP2;ROBO1
positive regulation of protein modification process (GO:0031401)	0.0443874	0.265114	5.47659	NTRK1;TBX1;ACE;RARRES2;TREM2;MT3;MMP9;FGF7;BMP2;SLCO3A1;LEPR;SOX9;RAMP1
MAPK cascade (GO:0000165)	0.0455532	0.267324	4.99757	NRK;PDGFA;TGFA;APOA1;PIK3R1;GRIN2B;GFRA2;MT3;SPTB;RASGRP4;MAPK13;SPTA1;FGF7;GDNF;RASGEF1A;KIT;SOX9
regulation of cell communication (GO:0010646)	0.0457743	0.267324	9.8239	RYR2;CASQ2;SCG5;KAZALD1
regulation of actin filament-based process (GO:0032970)	0.0462241	0.267324	7.46239	EPHA5;CNN2;DMTN;ARHGEF19;PDGFA;GPM6B
regulation of hydrolase activity (GO:0051336)	0.0462241	0.267324	7.46239	EPHA5;FGD3;FGD5;APOA1;BVES;SERPINA5
ear morphogenesis (GO:0042471)	0.0473573	0.267324	12.379	TBX1;OSR1;EPHB2
ERK1 and ERK2 cascade (GO:0070371)	0.0473573	0.267324	12.379	APOA1;SOX9;MT3
positive regulation of epithelial cell apoptotic process (GO:1904037)	0.0473573	0.267324	12.379	SFRP4;PLA2R1;THBS1
positive regulation of morphogenesis of an epithelium (GO:1905332)	0.0473573	0.267324	12.379	GDNF;SOX8;SOX9
positive regulation of protein autophosphorylation (GO:0031954)	0.0473573	0.267324	12.379	ACE;NEK10;PDGFA
positive regulation of receptor internalization (GO:0002092)	0.0473573	0.267324	12.379	SFRP4;NTF3;SELE
alanine transport (GO:0032328)	0.0474783	0.267324	20.5983	SLC6A6;SLC6A14
regulation of cell activation (GO:0050865)	0.0474783	0.267324	20.5983	EMILIN1;TREM2
regulation of glycoprotein biosynthetic process (GO:0010559)	0.0474783	0.267324	20.5983	NECAB1;MT3
regulation of granulocyte differentiation (GO:0030852)	0.0474783	0.267324	20.5983	TESC;C1QC
complement activation, lectin pathway (GO:0001867)	0.0474783	0.267324	20.5983	MFAP4;MASP1
endothelium development (GO:0003158)	0.0474783	0.267324	20.5983	SCUBE1;FSTL1
glycine transport (GO:0015816)	0.0474783	0.267324	20.5983	SLC7A8;SLC38A5
hematopoietic stem cell differentiation (GO:0060218)	0.0474783	0.267324	20.5983	ACE;MEOX1
leptin-mediated signaling pathway (GO:0033210)	0.0474783	0.267324	20.5983	LEPR;MT3
membrane lipid catabolic process (GO:0046466)	0.0474783	0.267324	20.5983	CYP1B1;MGST2
negative regulation of cAMP-mediated signaling (GO:0043951)	0.0474783	0.267324	20.5983	PDE4D;APLNR
negative regulation of cell adhesion mediated by integrin (GO:0033629)	0.0474783	0.267324	20.5983	SERPINE1;CYP1B1
negative regulation of phosphatidylinositol 3-kinase signaling (GO:0014067)	0.0474783	0.267324	20.5983	PIK3IP1;TREM2
negative regulation of sodium ion transmembrane transporter activity (GO:2000650)	0.0474783	0.267324	20.5983	OSR1;ATP1A2
negative regulation of voltage-gated calcium channel activity (GO:1901386)	0.0474783	0.267324	20.5983	CRHR1;DRD4
nerve growth factor signaling pathway (GO:0038180)	0.0474783	0.267324	20.5983	NTRK1;NTF3
neuron projection fasciculation (GO:0106030)	0.0474783	0.267324	20.5983	CNTN4;EPHB2
nucleic acid transport (GO:0050657)	0.0474783	0.267324	20.5983	RBFOX1;SIDT1
positive regulation of keratinocyte migration (GO:0051549)	0.0474783	0.267324	20.5983	FGF7;MMP9
regulation of epithelial cell proliferation (GO:0050678)	0.0489359	0.274987	6.65971	TBX1;FGF7;OSR1;TGFA;SOX9;NUPR1;SGPP2
blood vessel morphogenesis (GO:0048514)	0.0492983	0.276478	7.99389	TBX1;LOX;APLNR;CYP1B1;HAS2
cellular response to transforming growth factor beta stimulus (GO:0071560)	0.0519077	0.29054	6.05663	GDF10;CLEC3B;CILP;SMAD9;APOA1;LTBP2;SOX9;SOX6
renal system development (GO:0072001)	0.0525191	0.291151	7.67491	RBP4;ACE;ITGA8;HAS2;GLI2
purine ribonucleotide catabolic process (GO:0009154)	0.0527322	0.291151	11.3734	NT5E;PDE4D;AMPD3
cardiac muscle cell development (GO:0055013)	0.0527322	0.291151	11.3734	SORBS2;MYH11;MYH6
endocrine system development (GO:0035270)	0.0527322	0.291151	11.3734	TBX1;NR0B1;GLI2
inner ear morphogenesis (GO:0042472)	0.0527322	0.291151	11.3734	TBX1;SOX9;EPHB2
leukotriene metabolic process (GO:0006691)	0.0527322	0.291151	11.3734	GGT5;MGST2;DPEP1
long-chain fatty-acyl-CoA metabolic process (GO:0035336)	0.0527322	0.291151	11.3734	HACD1;DGAT2;ELOVL6
positive regulation of developmental process (GO:0051094)	0.0535018	0.294829	5.26931	SLC6A6;BMP2;GDNF;BASP1;LMNA;SCX;COBL;SOX8;SOX9;SOX6;DCN
stem cell differentiation (GO:0048863)	0.0536368	0.295002	8.80033	ACE;OSR1;KIT;MEOX1
chloride transport (GO:0006821)	0.0543758	0.298491	6.76417	GABRB2;GABRB1;GLRB;TTYH1;SLC26A7;CFTR
regulation of protein phosphorylation (GO:0001932)	0.0557436	0.30017	4.69132	NTRK1;TBX1;IGFBP3;RARRES2;PDGFA;HSPB1;TREM2;MT3;MMP9;FGF7;BMP2;SLCO3A1;LEPR;SOX9;EPHB2
regulation of pathway-restricted SMAD protein phosphorylation (GO:0060393)	0.0558597	0.30017	7.37213	GDF10;BMP2;PMEPA1;EMILIN1;INHBA
anterograde trans-synaptic signaling (GO:0098916)	0.0561907	0.30017	4.76358	GRIA1;GABRB2;GABRB1;CHRNA2;CHRNA4;CHRM4;HTR1D;GRIN2B;CAMKK1;GLRB;KCNMB1;PENK;NPTX2;DRD4
regulation of cell population proliferation (GO:0042127)	0.0562798	0.30017	3.88877	BTG2;TES;ELN;SCX;PDGFA;TGFA;MST1R;GLI1;THBS1;FGF7;NTF3;LMNA;CYP1B1;HAS2;SPEG;S1PR3;IGFBP6;SOX9;ADAMTS8;NTRK1;TBX1;EGLN3;TESC;IGFBP3;ITGA1;INHBA;PODN;S100B;DYNAP;SFRP4;BMP2;GDNF;SFRP5;KIT;COL4A3;NUPR1
cellular transition metal ion homeostasis (GO:0046916)	0.0563061	0.30017	6.13505	HEPHL1;SCARA5;TFR2;LCN2;ERFE;CP;MT3
actin filament network formation (GO:0051639)	0.0566835	0.30017	17.244	ACTN1;COBL
alcohol catabolic process (GO:0046164)	0.0566835	0.30017	17.244	CYP27A1;MT3
regulation of cardiac muscle cell differentiation (GO:2000725)	0.0566835	0.30017	17.244	BMP2;SOX6
regulation of coagulation (GO:0050818)	0.0566835	0.30017	17.244	PROCR;EPHB2
regulation of cysteine-type endopeptidase activity involved in apoptotic signaling pathway (GO:2001267)	0.0566835	0.30017	17.244	PRR7;MMP9
cell differentiation in spinal cord (GO:0021515)	0.0566835	0.30017	17.244	SOX6;MDGA1
skeletal muscle cell differentiation (GO:0035914)	0.0566835	0.30017	17.244	KLHL40;MYF5
ketone body metabolic process (GO:1902224)	0.0566835	0.30017	17.244	ACSS3;BDH1
somite development (GO:0061053)	0.0566835	0.30017	17.244	IHH;MEOX1
metanephric mesenchyme development (GO:0072075)	0.0566835	0.30017	17.244	BASP1;OSR1
negative regulation of potassium ion transmembrane transport (GO:1901380)	0.0566835	0.30017	17.244	KCNE3;CASQ2
negative regulation of steroid biosynthetic process (GO:0010894)	0.0566835	0.30017	17.244	BMP2;NR0B1
positive regulation of chondrocyte differentiation (GO:0032332)	0.0566835	0.30017	17.244	SOX9;SOX6
positive regulation of voltage-gated potassium channel activity (GO:1903818)	0.0566835	0.30017	17.244	AKAP6;TREM2
inorganic cation import across plasma membrane (GO:0098659)	0.0572741	0.302735	6.54962	KCNE2;KCNJ10;TRPV2;ATP1A2;HCN2;SLC8A2
organonitrogen compound biosynthetic process (GO:1901566)	0.0576556	0.304186	5.23318	HACD1;ELOVL4;GSTA3;GSTA2;MGST2;APOA1;ELOVL6;INHBA;SGPP2;MFSD2A
regulation of filopodium assembly (GO:0051489)	0.0578251	0.304517	8.34199	TENM2;DMTN;PLPPR5;PIK3R1
regulation of cAMP-mediated signaling (GO:0043949)	0.0583868	0.305779	10.48	RASD2;PDE4D;APLNR
chemical synaptic transmission, postsynaptic (GO:0099565)	0.0583868	0.305779	10.48	CHRNA4;GRIN2B;DRD4
negative regulation of ion transport (GO:0043271)	0.0583868	0.305779	10.48	CASQ2;STC1;GPM6B
positive regulation of cell migration (GO:0030335)	0.0602266	0.314836	4.51099	SEMA6B;CEMIP;DMTN;PDGFA;MMP9;THBS1;MYLK;CXCL16;BMP2;KIT;NTF3;HAS2;SOX9;EPHB2;LGR6
regulation of neuron apoptotic process (GO:0043523)	0.0615822	0.321333	5.8128	NTRK1;EGLN3;GDNF;NTF3;TREM2;NUPR1;MT3
potassium ion import across plasma membrane (GO:1990573)	0.062183	0.323875	7.915	KCNE2;KCNJ10;ATP1A2;HCN2
homophilic cell adhesion via plasma membrane adhesion molecules (GO:0007156)	0.0628997	0.32701	6.81105	ROBO2;DSG2;EMB;CNTN4;ROBO1
regulation of chondrocyte differentiation (GO:0032330)	0.0643139	0.331939	9.68268	EFEMP1;SOX9;SOX6
endothelial cell development (GO:0001885)	0.0643139	0.331939	9.68268	COL15A1;PDE4D;STC1
positive regulation of filopodium assembly (GO:0051491)	0.0643139	0.331939	9.68268	TENM2;PLPPR5;PIK3R1
positive regulation of glucose import (GO:0046326)	0.0643139	0.331939	9.68268	PIK3R1;SORBS1;ERFE
cytoskeleton organization (GO:0007010)	0.0661335	0.335192	5.2612	CNN2;FGD3;FGD5;PCLO;DMTN;DES;TPM1;MARK1
axonal fasciculation (GO:0007413)	0.0664481	0.335192	14.6595	CNTN4;EPHB2
regulation of cell communication by electrical coupling involved in cardiac conduction (GO:1901844)	0.0664481	0.335192	14.6595	IRX3;PDE4D
regulation of keratinocyte migration (GO:0051547)	0.0664481	0.335192	14.6595	FGF7;MMP9
cochlea morphogenesis (GO:0090103)	0.0664481	0.335192	14.6595	TBX1;SOX9
regulation of sequestering of calcium ion (GO:0051282)	0.0664481	0.335192	14.6595	RYR2;CASQ2
replicative senescence (GO:0090399)	0.0664481	0.335192	14.6595	SERPINE1;PLA2R1
keratan sulfate catabolic process (GO:0042340)	0.0664481	0.335192	14.6595	ACAN;PRELP
magnesium ion transport (GO:0015693)	0.0664481	0.335192	14.6595	NIPAL4;NIPAL1
morphogenesis of a polarized epithelium (GO:0001738)	0.0664481	0.335192	14.6595	LAMA5;LAMA3
phasic smooth muscle contraction (GO:0014821)	0.0664481	0.335192	14.6595	GDNF;HTR1D
positive regulation of protein maturation (GO:1903319)	0.0664481	0.335192	14.6595	TFR2;NKD2
lipid modification (GO:0030258)	0.066709	0.335192	7.51659	PORCN;PLPPR3;PLPPR5;SGPP2
positive regulation of axonogenesis (GO:0050772)	0.066709	0.335192	7.51659	ROBO2;SLITRK1;MAP6;ROBO1
positive regulation of phospholipase C activity (GO:0010863)	0.066709	0.335192	7.51659	NTF3;KIT;SELE;RASGRP4
organic acid transport (GO:0015849)	0.0671505	0.336817	5.51058	SLC6A6;SLC7A8;SLC6A14;SLC26A7;SLC1A5;SLC38A5;MFSD2A
bile acid biosynthetic process (GO:0006699)	0.0705061	0.350562	8.96792	CYP27A1;OSBPL6;OSBPL3
camera-type eye development (GO:0043010)	0.0705061	0.350562	8.96792	FBN2;EFEMP1;CYP1B1
cellular lipid catabolic process (GO:0044242)	0.0705061	0.350562	8.96792	MGST2;CYP1B1;MT3
chondroitin sulfate proteoglycan biosynthetic process (GO:0050650)	0.0705061	0.350562	8.96792	BGN;CSPG4;DCN
peptide hormone secretion (GO:0030072)	0.0705061	0.350562	8.96792	RIMS2;MAFA;CRHR1
post-translational protein modification (GO:0043687)	0.0712098	0.350727	3.95583	IGFBP3;APOA1;CP;CHRDL1;PRSS23;FSTL1;FBXO41;FBXL22;F5;FSTL3;EVA1A;STC2;PENK;SPP1;SPARCL1;FAM20C;VWA1;ASB2
receptor-mediated endocytosis (GO:0006898)	0.0712943	0.350727	4.81153	SPARC;TFR2;APOA1;ACKR3;MASP1;LRP2;RAMP1;PDLIM7;CXCL16
neuron development (GO:0048666)	0.0712943	0.350727	4.81153	EPHA5;GPRIN3;GPRIN2;BTG2;TENM2;GDNF;CNTN4;GPM6B;GLI2
nitrogen compound transport (GO:0071705)	0.0712943	0.350727	4.81153	SLC5A7;SLC6A6;SLC7A8;SLC6A14;SLC52A3;SLC1A5;LRP2;RAMP1;SLC38A5
response to amyloid-beta (GO:1904645)	0.0714011	0.350727	7.14431	NTRK1;VCAM1;TREM2;MMP9
positive regulation of biosynthetic process (GO:0009891)	0.0714011	0.350727	7.14431	SCX;APOA1;RAB27A;SORBS1
positive regulation of receptor-mediated endocytosis (GO:0048260)	0.0714011	0.350727	7.14431	SFRP4;SERPINE1;NTF3;SELE
adenylate cyclase-modulating G protein-coupled receptor signaling pathway (GO:0007188)	0.0726156	0.355467	4.59116	GNAZ;ADCYAP1R1;GALR2;CNR1;HTR1D;S1PR3;LGR5;RAMP1;CRHR1;ADCY5
negative regulation of canonical Wnt signaling pathway (GO:0090090)	0.0726156	0.355467	4.59116	SFRP4;TLE2;BMP2;SFRP5;DACT3;SOX9;IGFBP6;GLI1;SHISA6;NKD2
cell junction assembly (GO:0034329)	0.073012	0.356794	5.22687	CDH6;GJC1;FBLIM1;SLITRK1;DNER;PKP2;SLITRK6
cellular protein metabolic process (GO:0044267)	0.0732935	0.357557	3.7719	IGFBP3;SRBD1;APOA1;CP;PRSS23;FSTL1;CHRDL1;F5;FSTL3;EVA1A;LOX;STC2;PENK;SPP1;SPARCL1;MSRB3;FAM20C;VWA1;PADI4;IGFBP6;MSRB1
positive regulation of epithelial cell proliferation (GO:0050679)	0.0740669	0.360712	4.90946	TBX1;FGF7;BMP2;ECM1;OSR1;TGFA;SOX9;THBS4
actin cytoskeleton reorganization (GO:0031532)	0.0743516	0.360865	6.06727	FGF7;DMTN;THSD7B;NRK;KIT
neuropeptide signaling pathway (GO:0007218)	0.0743516	0.360865	6.06727	GLRB;GALR2;PENK;NMUR2;SORCS1
amino acid transmembrane transport (GO:0003333)	0.0762572	0.361791	6.79595	SLC6A6;SLC7A8;SLC6A14;SLC38A5
neural crest cell development (GO:0014032)	0.0762572	0.361791	6.79595	SEMA6B;TBX1;GDNF;SOX8
AMP metabolic process (GO:0046033)	0.0767203	0.361791	12.6196	NT5E;AMPD3
cardiac cell development (GO:0055006)	0.0767203	0.361791	12.6196	MYH11;MYH6
regulation of fibrinolysis (GO:0051917)	0.0767203	0.361791	12.6196	SERPINE1;THBS1
central nervous system projection neuron axonogenesis (GO:0021952)	0.0767203	0.361791	12.6196	EPHB2;GLI2
regulation of short-term neuronal synaptic plasticity (GO:0048172)	0.0767203	0.361791	12.6196	SHISA6;SLC8A2
regulation of T cell differentiation in thymus (GO:0033081)	0.0767203	0.361791	12.6196	IHH;GLI2
response to nitric oxide (GO:0071731)	0.0767203	0.361791	12.6196	DPEP1;MT3
macrophage activation involved in immune response (GO:0002281)	0.0767203	0.361791	12.6196	TYROBP;TREM2
negative regulation of myoblast differentiation (GO:0045662)	0.0767203	0.361791	12.6196	SOX8;SOX9
positive regulation of insulin receptor signaling pathway (GO:0046628)	0.0767203	0.361791	12.6196	SORBS1;ERFE
positive regulation of lipid transport (GO:0032370)	0.0767203	0.361791	12.6196	SPP1;CYP19A1
positive regulation of reactive oxygen species biosynthetic process (GO:1903428)	0.0767203	0.361791	12.6196	DUOXA2;RAB27A
regulation of insulin secretion involved in cellular response to glucose stimulus (GO:0061178)	0.0769553	0.361791	8.32464	EPHA5;CFTR;ADCY5
response to ketone (GO:1901654)	0.0769553	0.361791	8.32464	HSD3B1;SLIT3;THBS1
leukocyte cell-cell adhesion (GO:0007159)	0.0769553	0.361791	8.32464	NT5E;VCAM1;SELE
positive regulation of response to wounding (GO:1903036)	0.0769553	0.361791	8.32464	DMTN;DUOX2;MYLK
protein localization to cell surface (GO:0034394)	0.0769553	0.361791	8.32464	PRRT1;FGF7;FBLN5
protein secretion (GO:0009306)	0.0784042	0.367996	5.84233	RIMS2;ARL4D;PORCN;LTBP2;MAFA
positive regulation of cell differentiation (GO:0045597)	0.0805228	0.377318	3.92622	FBN2;IGFBP3;RARRES2;MMD2;TMEM100;SLC6A6;HEYL;BMP2;GDNF;GPC1;SOX9;CTNNA2;SOX6;MYF5
negative regulation of cell differentiation (GO:0045596)	0.0819905	0.383565	4.14796	GDF10;TBX1;EFEMP1;ADGRV1;OSR1;TCF23;PKP2;SOX8;SOX9;CNTN4;TRIB2
G protein-coupled receptor signaling pathway, coupled to cyclic nucleotide second messenger (GO:0007187)	0.082573	0.385657	5.62776	CNR1;CHRM4;HTR1D;AGTR2;DRD4
regulation of DNA biosynthetic process (GO:2000278)	0.083653	0.387524	7.74359	SMOC2;DACH1;PDGFA
regulation of neuronal synaptic plasticity (GO:0048168)	0.083653	0.387524	7.74359	EPHB2;SLC8A2;SHISA6
regulation of protein targeting to membrane (GO:0090313)	0.083653	0.387524	7.74359	CEMIP;DMTN;MTCL1
glial cell differentiation (GO:0010001)	0.083653	0.387524	7.74359	GPC1;SOX8;SOX9
negative regulation of myeloid leukocyte differentiation (GO:0002762)	0.083653	0.387524	7.74359	INHBA;FSTL3;C1QC
positive regulation of protein serine/threonine kinase activity (GO:0071902)	0.0856131	0.392362	4.70957	CEMIP;KIT;NEK10;PDGFA;MST1R;SLC8A2;ROBO1
epidermal growth factor receptor signaling pathway (GO:0007173)	0.086451	0.392362	6.16333	EFEMP1;TGFA;PIK3R1;SOX9
positive regulation of neuron death (GO:1901216)	0.086451	0.392362	6.16333	C1QA;TYROBP;NUPR1;GRIN2B
positive regulation of endothelial cell migration (GO:0010595)	0.0874477	0.392362	4.95033	ANGPT4;SMOC2;SPARC;ATOH8;HSPB1;THBS1
bone morphogenesis (GO:0060349)	0.0874516	0.392362	10.9775	SFRP4;CYP26B1
calcium ion import across plasma membrane (GO:0098703)	0.0874516	0.392362	10.9775	TRPV2;SLC8A2
regulation of cell projection organization (GO:0031344)	0.0874516	0.392362	10.9775	TREM2;MFSD2A
cAMP metabolic process (GO:0046058)	0.0874516	0.392362	10.9775	PDE4D;ADCY5
regulation of gastrulation (GO:0010470)	0.0874516	0.392362	10.9775	OSR1;SCX
endothelial cell differentiation (GO:0045446)	0.0874516	0.392362	10.9775	SCUBE1;FSTL1
steroid catabolic process (GO:0006706)	0.0874516	0.392362	10.9775	SPP1;CYP19A1
negative regulation of cartilage development (GO:0061037)	0.0874516	0.392362	10.9775	EFEMP1;SOX9
negative regulation of coagulation (GO:0050819)	0.0874516	0.392362	10.9775	PROCR;SERPINE1
neuromuscular process controlling balance (GO:0050885)	0.0874516	0.392362	10.9775	USH1G;MYO7A
neurotransmitter biosynthetic process (GO:0042136)	0.0874516	0.392362	10.9775	MOXD1;SLC5A7
ovarian follicle development (GO:0001541)	0.0874516	0.392362	10.9775	KIT;INHBA
positive regulation of cellular response to insulin stimulus (GO:1900078)	0.0874516	0.392362	10.9775	SORBS1;ERFE
positive regulation of glycoprotein biosynthetic process (GO:0010560)	0.0874516	0.392362	10.9775	IL33;RAMP1
positive regulation of macrophage chemotaxis (GO:0010759)	0.0874516	0.392362	10.9775	RARRES2;THBS1
positive regulation of sodium ion transmembrane transporter activity (GO:2000651)	0.0874516	0.392362	10.9775	TESC;DRD4
regulation of cation transmembrane transport (GO:1904062)	0.0905903	0.402012	7.21697	KCNE2;KCNIP1;SNTA1
chondroitin sulfate metabolic process (GO:0030204)	0.0905903	0.402012	7.21697	BGN;CSPG4;DCN
regulation of long-term synaptic potentiation (GO:1900271)	0.0905903	0.402012	7.21697	CALB1;TYROBP;EPHB2
regulation of macrophage activation (GO:0043030)	0.0905903	0.402012	7.21697	IL33;MYO18A;THBS1
estrogen metabolic process (GO:0008210)	0.0905903	0.402012	7.21697	HSD3B1;CYP1B1;CYP19A1
regulation of striated muscle contraction (GO:0006942)	0.0905903	0.402012	7.21697	MYBPC3;RYR2;ATP1A2
respiratory tube development (GO:0030323)	0.0905903	0.402012	7.21697	FGF7;RBP4;GLI2
purine ribonucleotide biosynthetic process (GO:0009152)	0.0917832	0.406041	5.87569	NPPC;AMPD3;PAPSS2;ADCY5
cognition (GO:0050890)	0.0917832	0.406041	5.87569	CHRNA4;GPR155;SLC8A2;MFSD2A
positive regulation of cellular process (GO:0048522)	0.0924017	0.408144	3.15707	RYR2;PRR7;CITED2;SCX;PDGFA;TGFA;TREM2;AKAP6;MST1R;GLI1;THBS1;CXCL16;FGF7;NTF3;LMNA;HAS2;S1PR3;SOX9;MFSD2A;TBX1;TPM1;APOA1;RAB27A;S100B;MT3;DYNAP;SLC6A6;GDNF;NUPR1
actin filament organization (GO:0007015)	0.0954634	0.416149	4.00843	SPTA1;DMTN;ACTN1;TPM2;TPM1;LMOD1;COBL;NEB;MYO7A
negative regulation of protein phosphorylation (GO:0001933)	0.0954634	0.416149	4.00843	DMTN;IGFBP3;PDE4D;NTF3;HSPB1;PMEPA1;EMILIN1;EPHB2;TRIB2
modulation of chemical synaptic transmission (GO:0050804)	0.0958269	0.416149	4.36077	RIMS2;GRID1;NTF3;LRRC4;ATP1A2;NPTX2;SLC8A2
aminoglycan biosynthetic process (GO:0006023)	0.0972682	0.416149	5.60521	HS3ST3B1;GPC1;B3GALT5;GPC6
response to unfolded protein (GO:0006986)	0.0972682	0.416149	5.60521	HSPB8;HSPB7;HSPB2;HSPB1
activation of protein kinase B activity (GO:0032148)	0.0977581	0.416149	6.73819	NTF3;MT3;DYNAP
regulation of potassium ion transport (GO:0043266)	0.0977581	0.416149	6.73819	KCNE2;KCNIP1;CASQ2
regulation of transmembrane receptor protein serine/threonine kinase signaling pathway (GO:0090092)	0.0977581	0.416149	6.73819	SFRP4;FSTL1;FSTL3
steroid hormone biosynthetic process (GO:0120178)	0.0977581	0.416149	6.73819	HSD3B1;HSD17B3;CYP19A1
peptide cross-linking (GO:0018149)	0.0977581	0.416149	6.73819	DSP;F13A1;THBS1
phospholipid translocation (GO:0045332)	0.0977581	0.416149	6.73819	PLSCR2;ATP10D;MFSD2A
positive regulation of proteolysis involved in cellular protein catabolic process (GO:1903052)	0.0977581	0.416149	6.73819	KCNE2;TREM2;NUPR1
protein trimerization (GO:0070206)	0.0985961	0.416149	9.63381	SCARA5;SLC1A5
aflatoxin metabolic process (GO:0046222)	0.0985961	0.416149	9.63381	MGST2;DPEP1
calcium ion import into cytosol (GO:1902656)	0.0985961	0.416149	9.63381	TRPV2;SLC8A2
contractile actin filament bundle assembly (GO:0030038)	0.0985961	0.416149	9.63381	PDLIM1;SORBS1
regulation of macrophage differentiation (GO:0045649)	0.0985961	0.416149	9.63381	INHBA;C1QC
detection of mechanical stimulus involved in sensory perception (GO:0050974)	0.0985961	0.416149	9.63381	ADGRV1;KIT
regulation of phospholipase C activity (GO:1900274)	0.0985961	0.416149	9.63381	KIT;NTF3
response to ethanol (GO:0045471)	0.0985961	0.416149	9.63381	GRIN3A;GRIN2B
stress fiber assembly (GO:0043149)	0.0985961	0.416149	9.63381	PDLIM1;SORBS1
membrane repolarization during cardiac muscle cell action potential (GO:0086013)	0.0985961	0.416149	9.63381	KCNE2;KCND3
mycotoxin metabolic process (GO:0043385)	0.0985961	0.416149	9.63381	MGST2;DPEP1
negative regulation of chondrocyte differentiation (GO:0032331)	0.0985961	0.416149	9.63381	EFEMP1;SOX9
negative regulation of protein processing (GO:0010955)	0.0985961	0.416149	9.63381	SERPINE1;THBS1
organic heteropentacyclic compound metabolic process (GO:1901376)	0.0985961	0.416149	9.63381	MGST2;DPEP1
peptidyl-arginine modification (GO:0018195)	0.0985961	0.416149	9.63381	PADI2;PADI4
photoreceptor cell development (GO:0042461)	0.0985961	0.416149	9.63381	MYO7A;MFSD2A
positive regulation of endothelial cell chemotaxis (GO:2001028)	0.0985961	0.416149	9.63381	SMOC2;HSPB1
protein homotrimerization (GO:0070207)	0.0985961	0.416149	9.63381	SCARA5;SLC1A5
positive regulation of inflammatory response (GO:0050729)	0.0991193	0.4175	4.52537	IL33;CREB3L3;SERPINE1;MGST2;NUPR1;MAPK13
regulation of signal transduction (GO:0009966)	0.0992093	0.4175	3.68703	GDNF;IRAK2;FRMPD1;IGFBP3;GNG7;TREM2;IGFBP6;GLI1;KAZALD1;RASGRP4;SLC8A2
cellular response to calcium ion (GO:0071277)	0.100387	0.420594	4.86176	ADGRV1;DMTN;CPNE7;DPEP1;RYR3
negative regulation of cellular catabolic process (GO:0031330)	0.100387	0.420594	4.86176	LEPR;TREM2;NUPR1;MT3;MFSD2A
positive regulation of MAP kinase activity (GO:0043406)	0.100387	0.420594	4.86176	KIT;NEK10;PDGFA;MST1R;ROBO1
regulation of complement activation (GO:0030449)	0.102903	0.429238	5.35057	C1QB;C1QA;C7;C1QC
chloride transmembrane transport (GO:1902476)	0.102903	0.429238	5.35057	GABRB2;GABRB1;GLRB;CFTR
positive regulation of ion transport (GO:0043270)	0.102903	0.429238	5.35057	GDNF;PKP2;DRD4;MYLK
transmembrane receptor protein serine/threonine kinase signaling pathway (GO:0007178)	0.104479	0.434151	3.91767	TMEM100;GDF10;BMP2;SCX;SMAD9;APOA1;LTBP2;INHBA
sterol metabolic process (GO:0016125)	0.105119	0.434151	4.69081	CYP27A1;CYP26B1;CYP1B1;APOA1;CYP19A1
regulation of chemotaxis (GO:0050920)	0.105147	0.434151	6.30164	RARRES2;TREM2;THBS1
regulation of NMDA receptor activity (GO:2000310)	0.105147	0.434151	6.30164	GRIA1;EPHB2;GRIN2B
long-chain fatty acid transport (GO:0015909)	0.105147	0.434151	6.30164	FABP4;THRSP;MFSD2A
negative regulation of cell-matrix adhesion (GO:0001953)	0.105147	0.434151	6.30164	DMTN;SERPINE1;THBS1
positive regulation of glucose transmembrane transport (GO:0010828)	0.105147	0.434151	6.30164	PIK3R1;SORBS1;ERFE
regulation of cytoskeleton organization (GO:0051493)	0.106684	0.439861	4.04167	EPHA5;DMTN;CAPN6;ARHGEF19;PDGFA;MAP6;GPM6B
regulation of actin cytoskeleton organization (GO:0032956)	0.107335	0.441838	4.26621	EPHA5;DMTN;ARHGEF19;PDGFA;NEB;GPM6B
positive regulation of peptidyl-tyrosine phosphorylation (GO:0050731)	0.107852	0.441838	3.8317	ANGPT4;FGF7;ACE;KIT;NTF3;CSPG4;TREM2;THBS4
regulation of axonogenesis (GO:0050770)	0.108683	0.441838	5.1106	ROBO2;SLITRK1;MAP6;ROBO1
blood circulation (GO:0008015)	0.108683	0.441838	5.1106	ACE;ELN;COL4A3;F5
cellular response to BMP stimulus (GO:0071773)	0.109958	0.441838	4.5272	TMEM100;BMP2;SCX;SMAD9;SOX9
response to metal ion (GO:0010038)	0.109958	0.441838	4.5272	TFR2;TRPC1;TNNT2;THBS1;MT3
regulation of blood vessel endothelial cell proliferation involved in sprouting angiogenesis (GO:1903587)	0.110111	0.441838	8.51874	APLNR;THBS1
cellular response to sterol (GO:0036315)	0.110111	0.441838	8.51874	RORC;DYNAP
dendrite self-avoidance (GO:0070593)	0.110111	0.441838	8.51874	CNTN4;EMB
regulation of systemic arterial blood pressure by hormone (GO:0001990)	0.110111	0.441838	8.51874	ENPEP;ACE
filopodium assembly (GO:0046847)	0.110111	0.441838	8.51874	FGD3;FGD5
sympathetic nervous system development (GO:0048485)	0.110111	0.441838	8.51874	NTRK1;GDNF
mesenchyme development (GO:0060485)	0.110111	0.441838	8.51874	BMP2;MEOX1
negative regulation of cell-substrate junction organization (GO:0150118)	0.110111	0.441838	8.51874	DMTN;THBS1
negative regulation of epithelial cell differentiation (GO:0030857)	0.110111	0.441838	8.51874	OSR1;MMP9
negative regulation of focal adhesion assembly (GO:0051895)	0.110111	0.441838	8.51874	DMTN;THBS1
neuron cell-cell adhesion (GO:0007158)	0.110111	0.441838	8.51874	CNTN4;NCAM2
nucleoside diphosphate metabolic process (GO:0009132)	0.110111	0.441838	8.51874	ENTPD2;AK1
positive regulation of syncytium formation by plasma membrane fusion (GO:0060143)	0.110111	0.441838	8.51874	TYROBP;TREM2
regulation of endothelial cell proliferation (GO:0001936)	0.111571	0.447068	4.14326	ECM1;BMP2;SPARC;ATOH8;THBS1;THBS4
positive regulation of cellular biosynthetic process (GO:0031328)	0.112209	0.447379	3.48869	SMOC2;DUOXA2;PRR16;APOA1;AGTR2;SORBS1;GLI1;THBS1;MFSD2A;GLI2
apoptotic cell clearance (GO:0043277)	0.112748	0.447379	5.90253	TYROBP;TREM2;THBS1
bile acid metabolic process (GO:0008206)	0.112748	0.447379	5.90253	CYP27A1;OSBPL6;OSBPL3
very long-chain fatty acid metabolic process (GO:0000038)	0.112748	0.447379	5.90253	HACD1;ELOVL4;ELOVL6
muscle cell development (GO:0055001)	0.112748	0.447379	5.90253	MYH11;NEB;MYH6
negative regulation of smooth muscle cell proliferation (GO:0048662)	0.112748	0.447379	5.90253	CNN1;IGFBP3;TPM1
primary alcohol metabolic process (GO:0034308)	0.112748	0.447379	5.90253	RBP4;DHRS9;CYP1B1
response to lipid (GO:0033993)	0.114274	0.452805	3.84393	GGT5;RBP4;PAQR7;SPP1;SOX9;CYP19A1;SELE
regulation of exocytosis (GO:0017157)	0.114606	0.45349	4.88423	RIMS2;RAB27A;RAB27B;CFTR
cellular response to oxygen-containing compound (GO:1901701)	0.118869	0.466374	3.01356	TBX1;SPAAR;DMTN;TESC;SERPINE1;TPM1;RORC;AKAP6;MT3;MMP9;RYR3;DPEP1;SOX9;CFTR;HCN2;HCN1
insulin receptor signaling pathway (GO:0008286)	0.119954	0.466374	4.22043	RARRES2;PIK3R1;SORBS1;ATP6V0D2;SH2B2
positive regulation of synaptic transmission (GO:0050806)	0.119954	0.466374	4.22043	RIMS2;EPHB2;GRIN2B;CACNG4;SLC8A2
regulation of cell adhesion mediated by integrin (GO:0033628)	0.12055	0.466374	5.53672	TESC;SERPINE1;CYP1B1
cell-substrate junction assembly (GO:0007044)	0.12055	0.466374	5.53672	ACTN1;LAMA3;SORBS1
response to steroid hormone (GO:0048545)	0.12055	0.466374	5.53672	PAQR7;ATP1A2;THBS1
negative regulation of blood vessel endothelial cell migration (GO:0043537)	0.12055	0.466374	5.53672	ANGPT4;AGTR2;THBS1
organic cyclic compound biosynthetic process (GO:1901362)	0.12055	0.466374	5.53672	HSD3B1;HSD17B3;CYP19A1
regulation of immune effector process (GO:0002697)	0.120668	0.466374	4.67047	C1QB;C1QA;C7;C1QC
positive regulation of phagocytosis (GO:0050766)	0.120668	0.466374	4.67047	MYO18A;APOA1;RAB27A;TREM2
pyrimidine-containing compound catabolic process (GO:0072529)	0.121955	0.466374	7.58226	NT5E;DPYSL5
aorta morphogenesis (GO:0035909)	0.121955	0.466374	7.58226	TBX1;MYLK
cell surface receptor signaling pathway involved in heart development (GO:0061311)	0.121955	0.466374	7.58226	HEYL;BMP2
cellular modified amino acid catabolic process (GO:0042219)	0.121955	0.466374	7.58226	GGT5;DPEP1
epithelial cell morphogenesis (GO:0003382)	0.121955	0.466374	7.58226	COL15A1;STC1
regulation of steroid biosynthetic process (GO:0050810)	0.121955	0.466374	7.58226	BMP2;NR0B1
response to purine-containing compound (GO:0014074)	0.121955	0.466374	7.58226	RYR2;DUOX2
stabilization of membrane potential (GO:0030322)	0.121955	0.466374	7.58226	KCNK5;KCNK2
mesonephric tubule development (GO:0072164)	0.121955	0.466374	7.58226	ROBO2;OSR1
negative regulation of interleukin-10 production (GO:0032693)	0.121955	0.466374	7.58226	TYROBP;TRIB2
negative regulation of vascular associated smooth muscle cell proliferation (GO:1904706)	0.121955	0.466374	7.58226	CNN1;TPM1
positive regulation of cardiac muscle tissue growth (GO:0055023)	0.121955	0.466374	7.58226	AKAP6;GLI1
positive regulation of DNA replication (GO:0045740)	0.121955	0.466374	7.58226	GLI1;GLI2
positive regulation of regulated secretory pathway (GO:1903307)	0.121955	0.466374	7.58226	RAB27A;CACNA1G
positive regulation of stem cell differentiation (GO:2000738)	0.121955	0.466374	7.58226	SOX9;SOX6
positive regulation of protein kinase B signaling (GO:0051897)	0.123842	0.472955	3.35169	RASD2;FGF7;KIT;PDGFA;TGFA;MST1R;PIK3R1;LRP2;THBS1
regulation of protein kinase B signaling (GO:0051896)	0.124266	0.473941	3.17338	RASD2;NTRK1;FGF7;SFRP5;KIT;PDGFA;TGFA;MST1R;PIK3R1;LRP2;THBS1
sensory perception of light stimulus (GO:0050953)	0.124777	0.475255	3.79879	EFEMP1;ADGRV1;USH1G;SFRP5;MYO7A;GPR179
sphingolipid biosynthetic process (GO:0030148)	0.125106	0.475871	4.07657	HACD1;ELOVL4;ELOVL6;A4GALT;SGPP2
positive regulation of cell projection organization (GO:0031346)	0.126173	0.479288	3.56779	ROBO2;NTRK1;SLITRK1;PLPPR5;MAP6;ROR1;ROBO1
regulation of humoral immune response (GO:0002920)	0.126864	0.481239	4.46845	C1QB;C1QA;C7;C1QC
cellular response to amyloid-beta (GO:1904646)	0.128544	0.481239	5.20064	NTRK1;VCAM1;TREM2
regulation of lipid biosynthetic process (GO:0046890)	0.128544	0.481239	5.20064	APOA1;THRSP;SORBS1
regulation of muscle cell differentiation (GO:0051147)	0.128544	0.481239	5.20064	TCF23;CTNNA2;MYF5
regulation of phosphatidylinositol 3-kinase activity (GO:0043551)	0.128544	0.481239	5.20064	PIK3IP1;KIT;PIK3R1
regulation of postsynaptic membrane potential (GO:0060078)	0.128544	0.481239	5.20064	CHRNA4;GRIN2B;DRD4
regulation of trans-synaptic signaling (GO:0099177)	0.128544	0.481239	5.20064	GRID1;NTF3;LRRC4
smoothened signaling pathway (GO:0007224)	0.128544	0.481239	5.20064	IHH;GLI1;GLI2
lung development (GO:0030324)	0.128544	0.481239	5.20064	FGF7;RBP4;GLI2
negative regulation of epithelial cell migration (GO:0010633)	0.128544	0.481239	5.20064	STC1;THBS1;DCN
positive regulation of lipid biosynthetic process (GO:0046889)	0.128544	0.481239	5.20064	APOA1;SORBS1;MFSD2A
integrin-mediated signaling pathway (GO:0007229)	0.130359	0.487392	3.93862	LAMA5;LAMA3;ADAM11;APOA1;ITGBL1
regulation of blood vessel endothelial cell migration (GO:0043535)	0.133191	0.487895	4.27735	ANGPT4;HSPB1;AGTR2;THBS1
negative regulation of cysteine-type endopeptidase activity involved in apoptotic process (GO:0043154)	0.133191	0.487895	4.27735	DPEP1;MMP9;THBS1;MT3
protein maturation (GO:0051604)	0.133986	0.487895	3.58781	PCSK2;CPM;MMP16;TESC;DUOXA2;CPXM1
regulation of MAP kinase activity (GO:0043405)	0.133986	0.487895	3.58781	KIT;NEK10;PDGFA;MST1R;TRIB2;ROBO1
regulation of oxidative stress-induced intrinsic apoptotic signaling pathway (GO:1902175)	0.13409	0.487895	6.78754	HSPB1;TREM2
embryonic axis specification (GO:0000578)	0.13409	0.487895	6.78754	COBL;CXXC4
embryonic heart tube development (GO:0035050)	0.13409	0.487895	6.78754	RYR2;CITED2
response to axon injury (GO:0048678)	0.13409	0.487895	6.78754	TYROBP;TREM2
leukocyte tethering or rolling (GO:0050901)	0.13409	0.487895	6.78754	VCAM1;SELE
long-chain fatty-acyl-CoA biosynthetic process (GO:0035338)	0.13409	0.487895	6.78754	HACD1;ELOVL6
maintenance of gastrointestinal epithelium (GO:0030277)	0.13409	0.487895	6.78754	RBP4;SOX9
melanosome transport (GO:0032402)	0.13409	0.487895	6.78754	RAB27A;RAB27B
water transport (GO:0006833)	0.13409	0.487895	6.78754	AQP2;CFTR
negative regulation of cation transmembrane transport (GO:1904063)	0.13409	0.487895	6.78754	ATP1A2;MMP9
negative regulation of tumor necrosis factor-mediated signaling pathway (GO:0010804)	0.13409	0.487895	6.78754	APOA1;CCDC3
nitric oxide mediated signal transduction (GO:0007263)	0.13409	0.487895	6.78754	AGTR2;MAFA
pigment granule transport (GO:0051904)	0.13409	0.487895	6.78754	RAB27A;RAB27B
positive regulation of extracellular matrix organization (GO:1903055)	0.13409	0.487895	6.78754	BMP2;EMILIN1
positive regulation of myoblast differentiation (GO:0045663)	0.13409	0.487895	6.78754	IGFBP3;MYF5
positive regulation of phosphoprotein phosphatase activity (GO:0032516)	0.13409	0.487895	6.78754	ITGA1;AGTR2
presynapse assembly (GO:0099054)	0.13409	0.487895	6.78754	PCLO;LRRTM3
activation of adenylate cyclase activity (GO:0007190)	0.136721	0.493686	4.8912	LGR5;CRHR1;ADCY5
regulation of cardiac muscle contraction (GO:0055117)	0.136721	0.493686	4.8912	RYR2;PDE4D;STC1
regulation of cell cycle G1/S phase transition (GO:1902806)	0.136721	0.493686	4.8912	MN1;SUSD2;GLI1
dendrite morphogenesis (GO:0048813)	0.136721	0.493686	4.8912	MAP6;CTNNA2;EPHB2
regulation of ossification (GO:0030278)	0.136721	0.493686	4.8912	ECM1;BMP2;SOX9
regulation of receptor internalization (GO:0002090)	0.136721	0.493686	4.8912	SFRP4;NTF3;SELE
peptidyl-tyrosine modification (GO:0018212)	0.139644	0.501765	4.09642	NTRK1;EFEMP1;KIT;EPHB2
negative regulation of developmental process (GO:0051093)	0.141157	0.501765	3.67927	TBX1;BMP2;GRIN3A;SFRP5;SOX9
positive regulation of tumor necrosis factor production (GO:0032760)	0.141157	0.501765	3.67927	IL33;TYROBP;HSPB1;EPHB2;THBS1
regulation of glucose import (GO:0046324)	0.14507	0.501765	4.60569	PIK3R1;SORBS1;ERFE
regulation of vascular associated smooth muscle cell proliferation (GO:1904705)	0.14507	0.501765	4.60569	CNN1;TPM1;MMP9
positive regulation of exocytosis (GO:0045921)	0.14507	0.501765	4.60569	RAB27A;RAB27B;CFTR
branching involved in ureteric bud morphogenesis (GO:0001658)	0.14648	0.501765	6.10696	BMP2;GDNF
cardiac atrium morphogenesis (GO:0003209)	0.14648	0.501765	6.10696	BMP2;MYH6
regulation of collagen biosynthetic process (GO:0032965)	0.14648	0.501765	6.10696	SCX;EMILIN1
regulation of epithelial cell differentiation (GO:0030856)	0.14648	0.501765	6.10696	OSR1;SOX9
cellular response to copper ion (GO:0071280)	0.14648	0.501765	6.10696	AQP2;MT3
regulation of nervous system process (GO:0031644)	0.14648	0.501765	6.10696	NPTX2;SLC8A2
dopamine metabolic process (GO:0042417)	0.14648	0.501765	6.10696	MOXD1;DRD4
establishment of melanosome localization (GO:0032401)	0.14648	0.501765	6.10696	RAB27A;RAB27B
leukocyte adhesion to vascular endothelial cell (GO:0061756)	0.14648	0.501765	6.10696	VCAM1;SELE
leukotriene biosynthetic process (GO:0019370)	0.14648	0.501765	6.10696	GGT5;MGST2
long-term memory (GO:0007616)	0.14648	0.501765	6.10696	CALB1;SLC2A4
mesenchymal cell development (GO:0014031)	0.14648	0.501765	6.10696	HEYL;SOX8
ureteric bud morphogenesis (GO:0060675)	0.14648	0.501765	6.10696	BMP2;GDNF
negative regulation of calcium ion transport (GO:0051926)	0.14648	0.501765	6.10696	STC1;ATP1A2
negative regulation of immune system process (GO:0002683)	0.14648	0.501765	6.10696	PDCD1;SOX9
negative regulation of striated muscle cell differentiation (GO:0051154)	0.14648	0.501765	6.10696	BMP2;SOX6
positive regulation of leukocyte activation (GO:0002696)	0.14648	0.501765	6.10696	IL33;THBS1
positive regulation of triglyceride metabolic process (GO:0090208)	0.14648	0.501765	6.10696	APOA1;MFSD2A
cellular response to organic substance (GO:0071310)	0.151746	0.501765	3.08066	ROBO2;CLEC3B;CYP1B1;AKAP6;SLIT3;LRP2;RAMP1
regulation of neuron differentiation (GO:0045664)	0.152329	0.501765	3.44019	HEYL;BMP2;NTF3;MMD2;CNTN4
positive regulation of proteasomal ubiquitin-dependent protein catabolic process (GO:0032436)	0.152329	0.501765	3.44019	RNF144B;PLK3;KLHL40;TRIB2;NKD2
eye development (GO:0001654)	0.152913	0.501765	3.76243	FBN2;RBP4;EFEMP1;CHRDL1
membrane lipid biosynthetic process (GO:0046467)	0.152913	0.501765	3.76243	HACD1;ELOVL4;ELOVL6;SGPP2
positive regulation of mitochondrion organization (GO:0010822)	0.152913	0.501765	3.76243	FAM162A;TREM2;MMP9;DCN
positive regulation of cell development (GO:0010720)	0.153581	0.501765	4.34175	TYROBP;LRP2;MYF5
positive regulation of potassium ion transport (GO:0043268)	0.153581	0.501765	4.34175	KCNJ10;KCNMB1;AKAP6
regulation of fat cell differentiation (GO:0045598)	0.15805	0.501765	3.32764	BMP2;PTPRQ;RARRES2;RORC;TRIB2
negative regulation of cell cycle (GO:0045786)	0.15805	0.501765	3.32764	NPPC;BTG2;BMP2;NUPR1;INHBA
negative regulation of macromolecule metabolic process (GO:0010605)	0.158231	0.501765	2.71481	BMP2;CILP;CITED2;STC2;ATOH8;APLNR;EMILIN1;CCDC3;AICDA;ROBO1
regulation of acute inflammatory response (GO:0002673)	0.159093	0.501765	5.51939	CREB3L3;PTGES
regulation of granulocyte chemotaxis (GO:0071622)	0.159093	0.501765	5.51939	RARRES2;THBS1
embryonic digestive tract development (GO:0048566)	0.159093	0.501765	5.51939	RARRES2;GLI2
regulation of protein kinase A signaling (GO:0010738)	0.159093	0.501765	5.51939	ADGRV1;AKAP6
energy reserve metabolic process (GO:0006112)	0.159093	0.501765	5.51939	LEPR;MT3
fatty acid transport (GO:0015908)	0.159093	0.501765	5.51939	FABP4;MFSD2A
regulation of tissue remodeling (GO:0034103)	0.159093	0.501765	5.51939	LEPR;THBS4
hepaticobiliary system development (GO:0061008)	0.159093	0.501765	5.51939	CITED2;COBL
insulin secretion (GO:0030073)	0.159093	0.501765	5.51939	RIMS2;MAFA
skeletal muscle contraction (GO:0003009)	0.159093	0.501765	5.51939	TNNC1;STAC3
mesoderm formation (GO:0001707)	0.159093	0.501765	5.51939	ITGA8;SCX
myeloid cell development (GO:0061515)	0.159093	0.501765	5.51939	DMTN;KIT
neuromuscular synaptic transmission (GO:0007274)	0.159093	0.501765	5.51939	SLC5A7;STAC3
positive regulation of embryonic development (GO:0040019)	0.159093	0.501765	5.51939	OSR1;SCX
positive regulation of heart contraction (GO:0045823)	0.159093	0.501765	5.51939	RYR2;ATP1A2
positive regulation of protein processing (GO:0010954)	0.159093	0.501765	5.51939	CLEC3B;NKD2
response to reactive oxygen species (GO:0000302)	0.159719	0.501765	3.60816	PLK3;STK26;TPM1;MMP9
negative regulation of autophagy (GO:0010507)	0.159719	0.501765	3.60816	LEPR;TREM2;NUPR1;MT3
positive regulation of apoptotic signaling pathway (GO:2001235)	0.159719	0.501765	3.60816	TNFRSF12A;G0S2;AGTR2;NUPR1
positive regulation of transferase activity (GO:0051347)	0.161079	0.501765	2.82531	EPHA5;NTRK1;KIT;ROR1;TREM2;MST1R;EPHB2;DRD4
regulation of dendrite development (GO:0050773)	0.162244	0.501765	4.09729	COBL;MARK1;MFSD2A
cellular response to ketone (GO:1901655)	0.162244	0.501765	4.09729	SPP1;CFTR;ADCY5
phospholipid dephosphorylation (GO:0046839)	0.162244	0.501765	4.09729	PLPPR3;PLPPR5;SGPP2
positive regulation of tumor necrosis factor superfamily cytokine production (GO:1903557)	0.163858	0.501765	3.21946	IL33;TYROBP;HSPB1;EPHB2;THBS1
pulmonary artery morphogenesis (GO:0061156)	0.166433	0.501765	12.1057	LRP2
alditol phosphate metabolic process (GO:0052646)	0.166433	0.501765	12.1057	GPD1
antifungal humoral response (GO:0019732)	0.166433	0.501765	12.1057	RARRES2
regulation of adenylate cyclase-activating G protein-coupled receptor signaling pathway (GO:0106070)	0.166433	0.501765	12.1057	MRAP
regulation of astrocyte activation (GO:0061888)	0.166433	0.501765	12.1057	TREM2
atrial cardiac muscle tissue morphogenesis (GO:0055009)	0.166433	0.501765	12.1057	MYH6
regulation of catecholamine uptake involved in synaptic transmission (GO:0051940)	0.166433	0.501765	12.1057	GDNF
BMP signaling pathway involved in heart development (GO:0061312)	0.166433	0.501765	12.1057	BMP2
cannabinoid signaling pathway (GO:0038171)	0.166433	0.501765	12.1057	CNR1
regulation of dendritic cell cytokine production (GO:0002730)	0.166433	0.501765	12.1057	KIT
cellular response to cGMP (GO:0071321)	0.166433	0.501765	12.1057	HCN2
cellular response to erythropoietin (GO:0036018)	0.166433	0.501765	12.1057	KIT
cellular response to heparin (GO:0071504)	0.166433	0.501765	12.1057	SOX9
regulation of fever generation (GO:0031620)	0.166433	0.501765	12.1057	PTGES
regulation of glomerular mesangial cell proliferation (GO:0072124)	0.166433	0.501765	12.1057	PDGFA
cellular response to macrophage colony-stimulating factor stimulus (GO:0036006)	0.166433	0.501765	12.1057	PDE1B
regulation of heart growth (GO:0060420)	0.166433	0.501765	12.1057	BASP1
cellular response to sodium arsenite (GO:1903936)	0.166433	0.501765	12.1057	MAPK13
cellular response to testosterone stimulus (GO:0071394)	0.166433	0.501765	12.1057	SPP1
regulation of hormone metabolic process (GO:0032350)	0.166433	0.501765	12.1057	STC2
regulation of hydrogen peroxide biosynthetic process (GO:0010728)	0.166433	0.501765	12.1057	DUOXA2
chemokine (C-X-C motif) ligand 12 signaling pathway (GO:0038146)	0.166433	0.501765	12.1057	TREM2
regulation of intestinal lipid absorption (GO:1904729)	0.166433	0.501765	12.1057	APOA1
chronic inflammatory response (GO:0002544)	0.166433	0.501765	12.1057	THBS1
regulation of microglial cell mediated cytotoxicity (GO:1904149)	0.166433	0.501765	12.1057	TYROBP
regulation of morphogenesis of a branching structure (GO:0060688)	0.166433	0.501765	12.1057	GDNF
determination of left/right asymmetry in lateral mesoderm (GO:0003140)	0.166433	0.501765	12.1057	CITED2
diaphragm development (GO:0060539)	0.166433	0.501765	12.1057	BASP1
dopamine catabolic process (GO:0042420)	0.166433	0.501765	12.1057	MOXD1
dorsal/ventral axis specification (GO:0009950)	0.166433	0.501765	12.1057	CXXC4
regulation of phosphatidylinositol biosynthetic process (GO:0010511)	0.166433	0.501765	12.1057	PDGFA
embryonic skeletal joint morphogenesis (GO:0060272)	0.166433	0.501765	12.1057	OSR1
embryonic viscerocranium morphogenesis (GO:0048703)	0.166433	0.501765	12.1057	TBX1
regulation of protein kinase C activity (GO:1900019)	0.166433	0.501765	12.1057	CEMIP
endothelial cell apoptotic process (GO:0072577)	0.166433	0.501765	12.1057	COL4A3
regulation of respiratory gaseous exchange by nervous system process (GO:0002087)	0.166433	0.501765	12.1057	ATP1A2
extracellular exosome biogenesis (GO:0097734)	0.166433	0.501765	12.1057	RAB27A
regulation of sterol transport (GO:0032371)	0.166433	0.501765	12.1057	OSBPL6
fatty acid derivative catabolic process (GO:1901569)	0.166433	0.501765	12.1057	BDH1
regulation of synapse structural plasticity (GO:0051823)	0.166433	0.501765	12.1057	CTNNA2
folate transmembrane transport (GO:0098838)	0.166433	0.501765	12.1057	LRP2
forebrain regionalization (GO:0021871)	0.166433	0.501765	12.1057	BMP2
gastro-intestinal system smooth muscle contraction (GO:0014831)	0.166433	0.501765	12.1057	HTR1D
glucose import in response to insulin stimulus (GO:0044381)	0.166433	0.501765	12.1057	SLC2A4
regulation of vitamin D receptor signaling pathway (GO:0070562)	0.166433	0.501765	12.1057	MN1
regulation of voltage-gated sodium channel activity (GO:1905150)	0.166433	0.501765	12.1057	FGF14
response to cGMP (GO:0070305)	0.166433	0.501765	12.1057	HCN2
heart field specification (GO:0003128)	0.166433	0.501765	12.1057	LRP2
hemoglobin metabolic process (GO:0020027)	0.166433	0.501765	12.1057	INHBA
response to macrophage colony-stimulating factor (GO:0036005)	0.166433	0.501765	12.1057	PDE1B
response to sodium arsenite (GO:1903935)	0.166433	0.501765	12.1057	MAPK13
immature B cell differentiation (GO:0002327)	0.166433	0.501765	12.1057	KIT
insulin metabolic process (GO:1901142)	0.166433	0.501765	12.1057	PCSK2
SA node cell to atrial cardiac muscle cell signaling (GO:0086018)	0.166433	0.501765	12.1057	CACNA1G
Schwann cell differentiation (GO:0014037)	0.166433	0.501765	12.1057	GPC1
secondary heart field specification (GO:0003139)	0.166433	0.501765	12.1057	LRP2
L-aspartate transmembrane transport (GO:0070778)	0.166433	0.501765	12.1057	SLC1A5
left/right axis specification (GO:0070986)	0.166433	0.501765	12.1057	CITED2
lipid transport across blood-brain barrier (GO:1990379)	0.166433	0.501765	12.1057	MFSD2A
synaptic transmission, glycinergic (GO:0060012)	0.166433	0.501765	12.1057	GLRB
melanin biosynthetic process (GO:0042438)	0.166433	0.501765	12.1057	TRPC1
thorax and anterior abdomen determination (GO:0007356)	0.166433	0.501765	12.1057	BASP1
membrane depolarization during AV node cell action potential (GO:0086045)	0.166433	0.501765	12.1057	CACNA1G
membrane depolarization during SA node cell action potential (GO:0086046)	0.166433	0.501765	12.1057	CACNA1G
tight junction organization (GO:0120193)	0.166433	0.501765	12.1057	CLDN11
tonic smooth muscle contraction (GO:0014820)	0.166433	0.501765	12.1057	MYLK
membrane repolarization during ventricular cardiac muscle cell action potential (GO:0098915)	0.166433	0.501765	12.1057	KCNE2
mesonephric duct development (GO:0072177)	0.166433	0.501765	12.1057	OSR1
metanephric epithelium development (GO:0072207)	0.166433	0.501765	12.1057	OSR1
metanephric mesenchymal cell differentiation (GO:0072162)	0.166433	0.501765	12.1057	OSR1
trivalent inorganic anion homeostasis (GO:0072506)	0.166433	0.501765	12.1057	SFRP4
vitamin D3 metabolic process (GO:0070640)	0.166433	0.501765	12.1057	CYP27A1
zygotic determination of anterior/posterior axis, embryo (GO:0007354)	0.166433	0.501765	12.1057	BASP1
negative regulation of B cell differentiation (GO:0045578)	0.166433	0.501765	12.1057	INHBA
negative regulation of cardiac muscle cell proliferation (GO:0060044)	0.166433	0.501765	12.1057	RBP4
negative regulation of cGMP-mediated signaling (GO:0010754)	0.166433	0.501765	12.1057	THBS1
negative regulation of cysteine-type endopeptidase activity involved in apoptotic signaling pathway (GO:2001268)	0.166433	0.501765	12.1057	MMP9
negative regulation of gonadotropin secretion (GO:0032277)	0.166433	0.501765	12.1057	INHBA
negative regulation of heterochromatin assembly (GO:0031452)	0.166433	0.501765	12.1057	AICDA
negative regulation of synapse organization (GO:1905809)	0.166433	0.501765	12.1057	ROBO2
negative regulation of transforming growth factor beta1 production (GO:0032911)	0.166433	0.501765	12.1057	TYROBP
negative regulation of vascular endothelial cell proliferation (GO:1905563)	0.166433	0.501765	12.1057	COL4A3
peristalsis (GO:0030432)	0.166433	0.501765	12.1057	GDNF
positive regulation of endothelial cell chemotaxis by VEGF-activated vascular endothelial growth factor receptor signaling pathway (GO:0038033)	0.166433	0.501765	12.1057	HSPB1
positive regulation of fibroblast growth factor receptor signaling pathway (GO:0045743)	0.166433	0.501765	12.1057	SMOC2
positive regulation of leukocyte mediated immunity (GO:0002705)	0.166433	0.501765	12.1057	KIT
positive regulation of leukocyte tethering or rolling (GO:1903238)	0.166433	0.501765	12.1057	SELE
positive regulation of membrane permeability (GO:1905710)	0.166433	0.501765	12.1057	MT3
positive regulation of mitochondrial depolarization (GO:0051901)	0.166433	0.501765	12.1057	DCN
positive regulation of peroxisome proliferator activated receptor signaling pathway (GO:0035360)	0.166433	0.501765	12.1057	CITED2
positive regulation of protein catabolic process in the vacuole (GO:1904352)	0.166433	0.501765	12.1057	LRP2
positive regulation of protein kinase C activity (GO:1900020)	0.166433	0.501765	12.1057	CEMIP
positive regulation of smooth muscle cell differentiation (GO:0051152)	0.166433	0.501765	12.1057	KIT
positive regulation of the force of heart contraction (GO:0098735)	0.166433	0.501765	12.1057	RYR2
postsynaptic density protein 95 clustering (GO:0097119)	0.166433	0.501765	12.1057	LRRC4
proline transmembrane transport (GO:0035524)	0.166433	0.501765	12.1057	SLC7A8
prostaglandin transport (GO:0015732)	0.166433	0.501765	12.1057	SLCO3A1
adenylate cyclase-inhibiting G protein-coupled receptor signaling pathway (GO:0007193)	0.166635	0.501843	3.46166	CHRM4;HTR1D;DRD4;ADCY5
cell-cell junction organization (GO:0045216)	0.169749	0.508017	3.11543	CDH6;DSP;GJC1;PKP2;DSG2
bone development (GO:0060348)	0.17105	0.508017	3.87049	SFRP4;CYP26B1;STC1
fatty acid derivative biosynthetic process (GO:1901570)	0.17105	0.508017	3.87049	GGT5;ACSS3;BDH1
neuron differentiation (GO:0030182)	0.171848	0.508017	2.60158	EPHA5;TENM2;EMX2;IRX3;ATOH8;MYO7A;INHBA;LHX9;GLI2
acetylcholine receptor signaling pathway (GO:0095500)	0.171895	0.508017	5.00848	CHRM4;LY6H
regulation of cardiac muscle cell proliferation (GO:0060043)	0.171895	0.508017	5.00848	RBP4;GLI1
regulation of fibroblast migration (GO:0010762)	0.171895	0.508017	5.00848	DMTN;THBS1
cellular response to inorganic substance (GO:0071241)	0.171895	0.508017	5.00848	DPEP1;MT3
cyclic purine nucleotide metabolic process (GO:0052652)	0.171895	0.508017	5.00848	NPPC;ADCY5
focal adhesion assembly (GO:0048041)	0.171895	0.508017	5.00848	ACTN1;SORBS1
heparan sulfate proteoglycan metabolic process (GO:0030201)	0.171895	0.508017	5.00848	HS3ST3B1;GPC1
sensory perception of pain (GO:0019233)	0.171895	0.508017	5.00848	CHRNA4;PTGES
long-term synaptic potentiation (GO:0060291)	0.171895	0.508017	5.00848	GRIN2B;SLC8A2
melanosome localization (GO:0032400)	0.171895	0.508017	5.00848	RAB27A;RAB27B
myotube differentiation (GO:0014902)	0.171895	0.508017	5.00848	ADAMTS15;KLHL40
negative regulation of peptidyl-serine phosphorylation (GO:0033137)	0.171895	0.508017	5.00848	DMTN;PDE4D
neurotrophin signaling pathway (GO:0038179)	0.171895	0.508017	5.00848	NTRK1;NTF3
positive regulation of smoothened signaling pathway (GO:0045880)	0.171895	0.508017	5.00848	IHH;GLI1
plasma membrane bounded cell projection organization (GO:0120036)	0.174746	0.515907	2.7316	GPRIN3;GPRIN2;BTG2;GDNF;TPM1;CNTN4;GPM6B
epidermis development (GO:0008544)	0.175722	0.516695	3.01536	DSP;FGF7;LAMA3;SVEP1;GLI1
positive regulation of macromolecule biosynthetic process (GO:0010557)	0.179517	0.516695	2.66723	IL33;SMOC2;PRR16;SORBS1;GLI1;THBS1;GLI2
carboxylic acid transmembrane transport (GO:1905039)	0.179989	0.516695	3.65973	SLC7A8;SLC6A14;SLC38A5
epithelial cell migration (GO:0010631)	0.179989	0.516695	3.65973	KIT;CYP1B1;FSTL1
JNK cascade (GO:0007254)	0.179989	0.516695	3.65973	MAPK10;IRAK2;TNFRSF19
visual system development (GO:0150063)	0.179989	0.516695	3.65973	C1QA;RBP4;CHRDL1
positive regulation of cation transmembrane transport (GO:1904064)	0.179989	0.516695	3.65973	KCNJ10;KCNMB1;AKAP6
response to retinoic acid (GO:0032526)	0.180775	0.516695	3.19005	TBX1;RBP4;TESC;SOX9
stress-activated MAPK cascade (GO:0051403)	0.180775	0.516695	3.19005	MAPK10;IRAK2;TNFRSF19;MAPK13
lymphocyte differentiation (GO:0030098)	0.181773	0.516695	2.91907	VCAM1;KIT;LEPR;LY6D;AICDA
regulation of adenylate cyclase activity (GO:0045761)	0.184857	0.516695	4.56137	ADGRV1;CRHR1
cell projection assembly (GO:0030031)	0.184857	0.516695	4.56137	PDGFA;NEFH
cellular response to nerve growth factor stimulus (GO:1990090)	0.184857	0.516695	4.56137	NTRK1;NTF3
regulation of macrophage chemotaxis (GO:0010758)	0.184857	0.516695	4.56137	RARRES2;THBS1
regulation of response to cytokine stimulus (GO:0060759)	0.184857	0.516695	4.56137	IRAK2;APOA1
membrane lipid metabolic process (GO:0006643)	0.184857	0.516695	4.56137	MGST2;CYP1B1
negative regulation of B cell activation (GO:0050869)	0.184857	0.516695	4.56137	TYROBP;INHBA
negative regulation of lipid biosynthetic process (GO:0051055)	0.184857	0.516695	4.56137	BMP2;NR0B1
neuronal action potential (GO:0019228)	0.184857	0.516695	4.56137	SCN3A;CACNA1G
osteoclast differentiation (GO:0030316)	0.184857	0.516695	4.56137	TYROBP;TREM2
protein localization to cell junction (GO:1902414)	0.184857	0.516695	4.56137	DSP;PCLO
B cell activation (GO:0042113)	0.187901	0.516695	2.82638	VCAM1;CHRNA4;KIT;EPHB2;AICDA
anterior/posterior pattern specification (GO:0009952)	0.18799	0.516695	3.06407	TBX1;HEYL;BMP2;BASP1
cellular response to reactive oxygen species (GO:0034614)	0.18799	0.516695	3.06407	TPM1;CYP1B1;MMP9;MAPK13
monocarboxylic acid biosynthetic process (GO:0072330)	0.18799	0.516695	3.06407	CYP27A1;OSBPL6;ELOVL4;OSBPL3
heterophilic cell-cell adhesion via plasma membrane cell adhesion molecules (GO:0007157)	0.189051	0.516695	3.46357	TENM2;VCAM1;SELE
skeletal system morphogenesis (GO:0048705)	0.189051	0.516695	3.46357	FBN2;SFRP4;CYP26B1
cellular response to hypoxia (GO:0071456)	0.189222	0.516695	2.5435	PLK3;ANGPT4;EGLN3;FAM162A;LMNA;FMN2;MT3
regulation of Ras protein signal transduction (GO:0046578)	0.194101	0.516695	2.73714	NTRK1;RASGEF1A;MMD2;EPHB2;RASGRP4
response to interleukin-1 (GO:0070555)	0.194101	0.516695	2.73714	IRAK2;HAS2;SOX9;SELE;MAPK13
regulation of extrinsic apoptotic signaling pathway (GO:2001236)	0.195296	0.516695	2.94412	TNFRSF12A;G0S2;AGTR2;THBS1
3'-phosphoadenosine 5'-phosphosulfate biosynthetic process (GO:0050428)	0.196241	0.516695	8.79434	PAPSS2
purine ribonucleoside bisphosphate biosynthetic process (GO:0034036)	0.196241	0.516695	8.79434	PAPSS2
amylin receptor signaling pathway (GO:0097647)	0.196241	0.516695	8.79434	RAMP1
astrocyte development (GO:0014002)	0.196241	0.516695	8.79434	MT3
regulation of cardiac muscle hypertrophy in response to stress (GO:1903242)	0.196241	0.516695	8.79434	LMNA
regulation of collagen fibril organization (GO:1904026)	0.196241	0.516695	8.79434	EMILIN1
cellular response to granulocyte macrophage colony-stimulating factor stimulus (GO:0097011)	0.196241	0.516695	8.79434	PDE1B
regulation of focal adhesion disassembly (GO:0120182)	0.196241	0.516695	8.79434	PIK3R1
cellular response to iron ion (GO:0071281)	0.196241	0.516695	8.79434	TFR2
regulation of hematopoietic stem cell proliferation (GO:1902033)	0.196241	0.516695	8.79434	ACE
cellular response to salt (GO:1902075)	0.196241	0.516695	8.79434	MAPK13
regulation of hormone biosynthetic process (GO:0046885)	0.196241	0.516695	8.79434	STC2
cellular triglyceride homeostasis (GO:0035356)	0.196241	0.516695	8.79434	DGAT2
regulation of immature T cell proliferation in thymus (GO:0033084)	0.196241	0.516695	8.79434	IHH
cholesterol import (GO:0070508)	0.196241	0.516695	8.79434	APOA1
choline transport (GO:0015871)	0.196241	0.516695	8.79434	SLC5A7
chondrocyte development (GO:0002063)	0.196241	0.516695	8.79434	SOX9
regulation of keratinocyte apoptotic process (GO:1902172)	0.196241	0.516695	8.79434	SFRP4
regulation of long-chain fatty acid import across plasma membrane (GO:0010746)	0.196241	0.516695	8.79434	THBS1
regulation of macrophage proliferation (GO:0120040)	0.196241	0.516695	8.79434	IL33
regulation of microtubule motor activity (GO:2000574)	0.196241	0.516695	8.79434	MTCL1
regulation of nitric oxide mediated signal transduction (GO:0010749)	0.196241	0.516695	8.79434	THBS1
ear development (GO:0043583)	0.196241	0.516695	8.79434	TBX1
embryonic hindlimb morphogenesis (GO:0035116)	0.196241	0.516695	8.79434	OSR1
embryonic skeletal joint development (GO:0072498)	0.196241	0.516695	8.79434	OSR1
epithelial tube formation (GO:0072175)	0.196241	0.516695	8.79434	SOX9
regulation of relaxation of cardiac muscle (GO:1901897)	0.196241	0.516695	8.79434	PDE4D
regulation of superoxide metabolic process (GO:0090322)	0.196241	0.516695	8.79434	FBLN5
regulation of tooth mineralization (GO:0070170)	0.196241	0.516695	8.79434	ASPN
glandular epithelial cell differentiation (GO:0002067)	0.196241	0.516695	8.79434	BMP2
glomerular epithelial cell differentiation (GO:0072311)	0.196241	0.516695	8.79434	BASP1
glomerulus vasculature development (GO:0072012)	0.196241	0.516695	8.79434	OSR1
regulation of very-low-density lipoprotein particle remodeling (GO:0010901)	0.196241	0.516695	8.79434	APOA1
glycerol-3-phosphate metabolic process (GO:0006072)	0.196241	0.516695	8.79434	GPD1
release of sequestered calcium ion into cytosol by sarcoplasmic reticulum (GO:0014808)	0.196241	0.516695	8.79434	RYR2
renal filtration cell differentiation (GO:0061318)	0.196241	0.516695	8.79434	BASP1
heparan sulfate proteoglycan biosynthetic process, enzymatic modification (GO:0015015)	0.196241	0.516695	8.79434	HS3ST3B1
response to granulocyte macrophage colony-stimulating factor (GO:0097012)	0.196241	0.516695	8.79434	PDE1B
response to heparin (GO:0071503)	0.196241	0.516695	8.79434	SOX9
response to manganese ion (GO:0010042)	0.196241	0.516695	8.79434	SLFN14
response to testosterone (GO:0033574)	0.196241	0.516695	8.79434	SPP1
retinal ganglion cell axon guidance (GO:0031290)	0.196241	0.516695	8.79434	ROBO2
hydrogen peroxide biosynthetic process (GO:0050665)	0.196241	0.516695	8.79434	DUOX2
IMP biosynthetic process (GO:0006188)	0.196241	0.516695	8.79434	AMPD3
intracellular pH elevation (GO:0051454)	0.196241	0.516695	8.79434	CFTR
leucine transport (GO:0015820)	0.196241	0.516695	8.79434	SLC7A8
spinal cord dorsal/ventral patterning (GO:0021513)	0.196241	0.516695	8.79434	GLI2
sterol import (GO:0035376)	0.196241	0.516695	8.79434	APOA1
striated muscle hypertrophy (GO:0014897)	0.196241	0.516695	8.79434	RYR2
megakaryocyte development (GO:0035855)	0.196241	0.516695	8.79434	KIT
tongue development (GO:0043586)	0.196241	0.516695	8.79434	TBX1
mesenchymal cell differentiation involved in kidney development (GO:0072161)	0.196241	0.516695	8.79434	OSR1
mineralocorticoid biosynthetic process (GO:0006705)	0.196241	0.516695	8.79434	HSD3B1
negative regulation of anion transport (GO:1903792)	0.196241	0.516695	8.79434	SFRP4
negative regulation of Arp2/3 complex-mediated actin nucleation (GO:0034316)	0.196241	0.516695	8.79434	CTNNA2
negative regulation of astrocyte differentiation (GO:0048712)	0.196241	0.516695	8.79434	TREM2
negative regulation of blood vessel endothelial cell proliferation involved in sprouting angiogenesis (GO:1903588)	0.196241	0.516695	8.79434	THBS1
negative regulation of cardiac muscle cell apoptotic process (GO:0010667)	0.196241	0.516695	8.79434	NUPR1
negative regulation of cardiac muscle tissue growth (GO:0055022)	0.196241	0.516695	8.79434	RBP4
negative regulation of cytosolic calcium ion concentration (GO:0051481)	0.196241	0.516695	8.79434	ATP1A2
negative regulation of fat cell proliferation (GO:0070345)	0.196241	0.516695	8.79434	TREM2
negative regulation of protein targeting to membrane (GO:0090315)	0.196241	0.516695	8.79434	DMTN
negative regulation of relaxation of muscle (GO:1901078)	0.196241	0.516695	8.79434	PDE4D
negative regulation of sequestering of triglyceride (GO:0010891)	0.196241	0.516695	8.79434	TREM2
negative regulation of SMAD protein signal transduction (GO:0060392)	0.196241	0.516695	8.79434	CILP
negative regulation of T cell differentiation in thymus (GO:0033085)	0.196241	0.516695	8.79434	IHH
negative regulation of toll-like receptor 2 signaling pathway (GO:0034136)	0.196241	0.516695	8.79434	TREM2
nephric duct morphogenesis (GO:0072178)	0.196241	0.516695	8.79434	OSR1
nephron tubule development (GO:0072080)	0.196241	0.516695	8.79434	OSR1
norepinephrine biosynthetic process (GO:0042421)	0.196241	0.516695	8.79434	MOXD1
photoreceptor cell outer segment organization (GO:0035845)	0.196241	0.516695	8.79434	MFSD2A
positive regulation of extrinsic apoptotic signaling pathway via death domain receptors (GO:1902043)	0.196241	0.516695	8.79434	THBS1
positive regulation of focal adhesion disassembly (GO:0120183)	0.196241	0.516695	8.79434	PIK3R1
positive regulation of gap junction assembly (GO:1903598)	0.196241	0.516695	8.79434	IRX3
positive regulation of granulocyte differentiation (GO:0030854)	0.196241	0.516695	8.79434	TESC
positive regulation of lipoprotein particle clearance (GO:0010986)	0.196241	0.516695	8.79434	TREM2
positive regulation of microglial cell activation (GO:1903980)	0.196241	0.516695	8.79434	TREM2
positive regulation of microglial cell migration (GO:1904141)	0.196241	0.516695	8.79434	TREM2
positive regulation of plasminogen activation (GO:0010756)	0.196241	0.516695	8.79434	CLEC3B
positive regulation of protein glycosylation (GO:0060050)	0.196241	0.516695	8.79434	RAMP1
positive regulation of receptor binding (GO:1900122)	0.196241	0.516695	8.79434	MMP9
positive regulation of skeletal muscle fiber development (GO:0048743)	0.196241	0.516695	8.79434	MYF5
prepulse inhibition (GO:0060134)	0.196241	0.516695	8.79434	CTNNA2
presynaptic active zone organization (GO:1990709)	0.196241	0.516695	8.79434	PCLO
pronephros development (GO:0048793)	0.196241	0.516695	8.79434	OSR1
regulation of canonical Wnt signaling pathway (GO:0060828)	0.19658	0.516695	2.19418	SFRP4;TLE2;BMP2;SFRP5;DACT3;SOX9;IGFBP6;GLI1;LGR6;LGR5;NKD2;SHISA6
regulation of calcium ion transmembrane transport (GO:1903169)	0.197953	0.516695	4.16782	CASQ2;ATP1A2
regulation of cysteine-type endopeptidase activity (GO:2000116)	0.197953	0.516695	4.16782	GRIN2B;MT3
cilium-dependent cell motility (GO:0060285)	0.197953	0.516695	4.16782	DNAH2;CFAP54
regulation of mononuclear cell migration (GO:0071675)	0.197953	0.516695	4.16782	RARRES2;THBS1
response to copper ion (GO:0046688)	0.197953	0.516695	4.16782	AQP2;MT3
hyaluronan metabolic process (GO:0030212)	0.197953	0.516695	4.16782	CEMIP;HAS2
positive regulation of cholesterol efflux (GO:0010875)	0.197953	0.516695	4.16782	APOA1;TREM2
regulation of cell-cell adhesion (GO:0022407)	0.198227	0.516695	3.28073	CITED2;MDGA1;FSTL3
cellular response to retinoic acid (GO:0071300)	0.198227	0.516695	3.28073	TBX1;TESC;SOX9
substantia nigra development (GO:0021762)	0.198227	0.516695	3.28073	BASP1;PADI2;CKB
positive regulation of neuron differentiation (GO:0045666)	0.198227	0.516695	3.28073	HEYL;BMP2;MMD2
transmembrane receptor protein tyrosine kinase signaling pathway (GO:0007169)	0.200103	0.521109	2.03435	NTRK1;EPHA5;RARRES2;PDGFA;MST1R;PIK3R1;SORBS1;GRIN2B;GFRA2;MMP9;RASGRP4;FGF7;NTF3;KIT;ROR1;EPHB2;ATP6V0D2;SH2B2
BMP signaling pathway (GO:0030509)	0.202688	0.526877	2.82984	TMEM100;BMP2;SCX;SMAD9
inorganic anion transmembrane transport (GO:0098661)	0.202688	0.526877	2.82984	GABRB2;GABRB1;GLRB;CFTR
branching morphogenesis of an epithelial tube (GO:0048754)	0.207507	0.530611	3.11006	BMP2;GDNF;GLI2
cation transmembrane transport (GO:0098655)	0.207507	0.530611	3.11006	SLC7A8;ATP1A2;SLC38A5
metal ion homeostasis (GO:0055065)	0.207507	0.530611	3.11006	JPH2;SLC7A8;MT3
positive regulation of potassium ion transmembrane transport (GO:1901381)	0.207507	0.530611	3.11006	KCNJ10;KCNMB1;AKAP6
cell-cell junction assembly (GO:0007043)	0.210161	0.530611	2.72089	CDH6;CLDN11;GJC1;PKP2
ERBB signaling pathway (GO:0038127)	0.210161	0.530611	2.72089	EFEMP1;TGFA;SOX9;PIK3R1
C21-steroid hormone metabolic process (GO:0008207)	0.211155	0.530611	3.8196	DHRS9;HSD3B1
dendritic cell differentiation (GO:0097028)	0.211155	0.530611	3.8196	BATF3;TREM2
regulation of vascular endothelial growth factor receptor signaling pathway (GO:0030947)	0.211155	0.530611	3.8196	EMILIN1;MT3
negative regulation of neuron differentiation (GO:0045665)	0.211155	0.530611	3.8196	CNTN4;SOX9
negative regulation of ossification (GO:0030279)	0.211155	0.530611	3.8196	ECM1;SOX9
positive regulation of cellular response to transforming growth factor beta stimulus (GO:1903846)	0.211155	0.530611	3.8196	CITED2;THBS1
positive regulation of neuron apoptotic process (GO:0043525)	0.211155	0.530611	3.8196	TYROBP;NUPR1
positive regulation of phospholipase activity (GO:0010518)	0.211155	0.530611	3.8196	KIT;NTF3
positive regulation of protein targeting to membrane (GO:0090314)	0.211155	0.530611	3.8196	CEMIP;MTCL1
positive regulation of transcription from RNA polymerase II promoter in response to stress (GO:0036003)	0.211155	0.530611	3.8196	CREB3L3;MT3
positive regulation of transforming growth factor beta receptor signaling pathway (GO:0030511)	0.211155	0.530611	3.8196	CITED2;THBS1
protein kinase B signaling (GO:0043491)	0.211155	0.530611	3.8196	PLK3;MT3
protein localization to plasma membrane (GO:0072659)	0.214373	0.530611	2.26106	MRAP;RAB40B;TESC;KCNB2;PKP2;RAMP1;NKD2
negative regulation of inflammatory response to antigenic stimulus (GO:0002862)	0.214373	0.530611	2.26106	GGT5;ADCYAP1R1;DPEP1;TREM2;RAMP1;CRHR1;ADCY5
microtubule bundle formation (GO:0001578)	0.216882	0.530611	2.95055	CAPN6;MTCL1;NCKAP5
regulation of inflammatory response to antigenic stimulus (GO:0002861)	0.219544	0.530611	2.20882	GGT5;ADCYAP1R1;DPEP1;TREM2;RAMP1;CRHR1;ADCY5
regulation of cholesterol transport (GO:0032374)	0.224439	0.530611	3.51001	OSBPL6;APOA1
regulation of dopamine secretion (GO:0014059)	0.224439	0.530611	3.51001	GDNF;CHRNA4
cellular polysaccharide biosynthetic process (GO:0033692)	0.224439	0.530611	3.51001	HAS2;B3GALT5
divalent inorganic cation homeostasis (GO:0072507)	0.224439	0.530611	3.51001	JPH2;MT3
energy derivation by oxidation of organic compounds (GO:0015980)	0.224439	0.530611	3.51001	LEPR;MT3
response to hexose (GO:0009746)	0.224439	0.530611	3.51001	MAFA;THBS1
negative regulation of cellular carbohydrate metabolic process (GO:0010677)	0.224439	0.530611	3.51001	NUPR1;ERFE
negative regulation of sequestering of calcium ion (GO:0051283)	0.224439	0.530611	3.51001	RYR2;RYR3
positive regulation of lipid metabolic process (GO:0045834)	0.224439	0.530611	3.51001	APOA1;SORBS1
positive regulation of release of cytochrome c from mitochondria (GO:0090200)	0.224439	0.530611	3.51001	FAM162A;MMP9
acylglycerol acyl-chain remodeling (GO:0036155)	0.224984	0.530611	6.71312	DGAT2
adenylate cyclase-inhibiting serotonin receptor signaling pathway (GO:0007198)	0.224984	0.530611	6.71312	HTR1D
regulation of aldosterone biosynthetic process (GO:0032347)	0.224984	0.530611	6.71312	BMP2
astrocyte differentiation (GO:0048708)	0.224984	0.530611	6.71312	MT3
AV node cell action potential (GO:0086016)	0.224984	0.530611	6.71312	CACNA1G
regulation of bone remodeling (GO:0046850)	0.224984	0.530611	6.71312	LEPR
bleb assembly (GO:0032060)	0.224984	0.530611	6.71312	MYLK
calcitonin family receptor signaling pathway (GO:0097646)	0.224984	0.530611	6.71312	RAMP1
regulation of cGMP-mediated signaling (GO:0010752)	0.224984	0.530611	6.71312	THBS1
regulation of chromatin assembly or disassembly (GO:0001672)	0.224984	0.530611	6.71312	PADI2
catecholamine catabolic process (GO:0042424)	0.224984	0.530611	6.71312	MOXD1
cation homeostasis (GO:0055080)	0.224984	0.530611	6.71312	SLC7A8
regulation of cortisol biosynthetic process (GO:2000064)	0.224984	0.530611	6.71312	BMP2
cellular cation homeostasis (GO:0030003)	0.224984	0.530611	6.71312	MT3
cellular hypotonic response (GO:0071476)	0.224984	0.530611	6.71312	MYLK
regulation of dopamine metabolic process (GO:0042053)	0.224984	0.530611	6.71312	DRD4
regulation of extracellular matrix assembly (GO:1901201)	0.224984	0.530611	6.71312	EMILIN1
regulation of fat cell proliferation (GO:0070344)	0.224984	0.530611	6.71312	TREM2
regulation of glial cell apoptotic process (GO:0034350)	0.224984	0.530611	6.71312	TREM2
cellular response to platelet-derived growth factor stimulus (GO:0036120)	0.224984	0.530611	6.71312	HAS2
regulation of lysosomal protein catabolic process (GO:1905165)	0.224984	0.530611	6.71312	LRP2
coronary vasculature development (GO:0060976)	0.224984	0.530611	6.71312	APLNR
creatine metabolic process (GO:0006600)	0.224984	0.530611	6.71312	CKB
regulation of microglial cell migration (GO:1904139)	0.224984	0.530611	6.71312	TREM2
definitive hemopoiesis (GO:0060216)	0.224984	0.530611	6.71312	MFAP5
detection of molecule of bacterial origin (GO:0032490)	0.224984	0.530611	6.71312	SSC5D
regulation of oxidative stress-induced neuron intrinsic apoptotic signaling pathway (GO:1903376)	0.224984	0.530611	6.71312	TREM2
regulation of potassium ion export across plasma membrane (GO:1903764)	0.224984	0.530611	6.71312	KCNE3
regulation of respiratory system process (GO:0044065)	0.224984	0.530611	6.71312	ATP1A2
regulation of skeletal muscle contraction (GO:0014819)	0.224984	0.530611	6.71312	DMPK
regulation of striated muscle cell differentiation (GO:0051153)	0.224984	0.530611	6.71312	DMPK
gap junction assembly (GO:0016264)	0.224984	0.530611	6.71312	GJC1
regulation of vascular associated smooth muscle cell differentiation (GO:1905063)	0.224984	0.530611	6.71312	KIT
glycerol transport (GO:0015793)	0.224984	0.530611	6.71312	AQP2
release of sequestered calcium ion into cytosol by endoplasmic reticulum (GO:1903514)	0.224984	0.530611	6.71312	RYR2
Golgi disassembly (GO:0090166)	0.224984	0.530611	6.71312	PLK3
response to alkaloid (GO:0043279)	0.224984	0.530611	6.71312	RYR2
heart trabecula formation (GO:0060347)	0.224984	0.530611	6.71312	RBP4
hindlimb morphogenesis (GO:0035137)	0.224984	0.530611	6.71312	OSR1
hypotonic response (GO:0006971)	0.224984	0.530611	6.71312	MYLK
SA node cell action potential (GO:0086015)	0.224984	0.530611	6.71312	CACNA1G
serine transport (GO:0032329)	0.224984	0.530611	6.71312	SLC38A5
iron coordination entity transport (GO:1901678)	0.224984	0.530611	6.71312	LCN2
iron import into cell (GO:0033212)	0.224984	0.530611	6.71312	TFR2
sinoatrial node development (GO:0003163)	0.224984	0.530611	6.71312	CACNA1G
L-alanine transport (GO:0015808)	0.224984	0.530611	6.71312	SLC38A5
left/right pattern formation (GO:0060972)	0.224984	0.530611	6.71312	CITED2
long-term synaptic depression (GO:0060292)	0.224984	0.530611	6.71312	PRRT1
maintenance of protein location in extracellular region (GO:0071694)	0.224984	0.530611	6.71312	FBN2
T-helper 17 cell differentiation (GO:0072539)	0.224984	0.530611	6.71312	RORC
thyroid hormone transport (GO:0070327)	0.224984	0.530611	6.71312	SLC7A8
metanephric nephron tubule development (GO:0072234)	0.224984	0.530611	6.71312	OSR1
vascular wound healing (GO:0061042)	0.224984	0.530611	6.71312	MCAM
monoacylglycerol biosynthetic process (GO:0006640)	0.224984	0.530611	6.71312	DGAT2
negative regulation of cell cycle phase transition (GO:1901988)	0.224984	0.530611	6.71312	SUSD2
negative regulation of dendritic spine development (GO:0061000)	0.224984	0.530611	6.71312	GRIN3A
negative regulation of heart rate (GO:0010459)	0.224984	0.530611	6.71312	AGTR2
negative regulation of lymphocyte differentiation (GO:0045620)	0.224984	0.530611	6.71312	INHBA
negative regulation of meiotic nuclear division (GO:0045835)	0.224984	0.530611	6.71312	DMRT1
negative regulation of NLRP3 inflammasome complex assembly (GO:1900226)	0.224984	0.530611	6.71312	TREM2
negative regulation of p38MAPK cascade (GO:1903753)	0.224984	0.530611	6.71312	TREM2
negative regulation of retinoic acid receptor signaling pathway (GO:0048387)	0.224984	0.530611	6.71312	CYP26B1
neuron projection arborization (GO:0140058)	0.224984	0.530611	6.71312	LRP2
norepinephrine metabolic process (GO:0042415)	0.224984	0.530611	6.71312	MOXD1
nucleobase catabolic process (GO:0046113)	0.224984	0.530611	6.71312	DPYSL5
parallel actin filament bundle assembly (GO:0030046)	0.224984	0.530611	6.71312	FMN2
positive regulation of amyloid-beta clearance (GO:1900223)	0.224984	0.530611	6.71312	TREM2
positive regulation of blood circulation (GO:1903524)	0.224984	0.530611	6.71312	ATP1A2
positive regulation of catecholamine secretion (GO:0033605)	0.224984	0.530611	6.71312	GDNF
positive regulation of epithelial tube formation (GO:1905278)	0.224984	0.530611	6.71312	GDNF
positive regulation of icosanoid secretion (GO:0032305)	0.224984	0.530611	6.71312	PLA2R1
positive regulation of integrin-mediated signaling pathway (GO:2001046)	0.224984	0.530611	6.71312	DMTN
positive regulation of interleukin-5 production (GO:0032754)	0.224984	0.530611	6.71312	PDE4D
positive regulation of lymphocyte apoptotic process (GO:0070230)	0.224984	0.530611	6.71312	PDCD1
positive regulation of membrane depolarization (GO:1904181)	0.224984	0.530611	6.71312	DCN
positive regulation of synaptic plasticity (GO:0031915)	0.224984	0.530611	6.71312	EPHB2
positive regulation of urine volume (GO:0035810)	0.224984	0.530611	6.71312	HAS2
positive regulation of vascular associated smooth muscle cell differentiation (GO:1905065)	0.224984	0.530611	6.71312	KIT
positive regulation of voltage-gated calcium channel activity (GO:1901387)	0.224984	0.530611	6.71312	STAC3
protein catabolic process in the vacuole (GO:0007039)	0.224984	0.530611	6.71312	CPA2
erythrocyte differentiation (GO:0030218)	0.226342	0.533375	2.80128	DMTN;KIT;INHBA
positive regulation of response to external stimulus (GO:0032103)	0.230019	0.54159	2.10827	IL33;RARRES2;SERPINE1;MGST2;TREM2;THBS1;MAPK13
regulation of lipid metabolic process (GO:0019216)	0.232692	0.542126	2.26578	RARRES2;RORC;ELOVL6;THRSP;CCDC3
positive regulation of transmembrane receptor protein serine/threonine kinase signaling pathway (GO:0090100)	0.232692	0.542126	2.26578	GDF10;BMP2;CITED2;INHBA;THBS1
peptidyl-tyrosine phosphorylation (GO:0018108)	0.233021	0.542126	2.42314	NTRK1;EFEMP1;KIT;EPHB2
positive regulation of protein transport (GO:0051222)	0.233021	0.542126	2.42314	MYOM1;PLK3;MYO18A;TREM2
protein localization to cell periphery (GO:1990778)	0.235319	0.542126	2.05987	MRAP;RAB40B;TESC;KCNB2;PKP2;RAMP1;NKD2
embryonic heart tube morphogenesis (GO:0003143)	0.235881	0.542126	2.66142	RYR2;IHH;APLNR
epithelial to mesenchymal transition (GO:0001837)	0.235881	0.542126	2.66142	HEYL;BMP2;SOX9
positive regulation of pathway-restricted SMAD protein phosphorylation (GO:0010862)	0.235881	0.542126	2.66142	GDF10;BMP2;INHBA
regulation of biomineral tissue development (GO:0070167)	0.237783	0.542126	3.23358	ECM1;SOX9
cellular response to drug (GO:0035690)	0.237783	0.542126	3.23358	KCNE2;DPEP1
regulation of potassium ion transmembrane transporter activity (GO:1901016)	0.237783	0.542126	3.23358	KCNE2;CASQ2
regulation of synapse organization (GO:0050807)	0.237783	0.542126	3.23358	CTNNA2;MDGA1
lamellipodium assembly (GO:0030032)	0.237783	0.542126	3.23358	DMTN;KIT
negative regulation of protein localization to membrane (GO:1905476)	0.237783	0.542126	3.23358	MRAP;DMTN
negative regulation of signaling receptor activity (GO:2000272)	0.237783	0.542126	3.23358	CLEC12B;EPHB2
regulation of neuron projection development (GO:0010975)	0.238805	0.542126	1.97431	NTRK1;FRMD7;PLPPR5;ROR1;CTNNA2;MT3;MFSD2A;MARK1
visual perception (GO:0007601)	0.239328	0.542126	2.19672	EFEMP1;ADGRV1;SFRP5;MYO7A;GPR179
regulation of MAPK cascade (GO:0043408)	0.243739	0.542126	1.9337	NTRK1;TBX1;BMP2;NRK;KIT;NEK10;PDGFA;ROR1
cellular response to alcohol (GO:0097306)	0.245487	0.542126	2.53022	CFTR;ADCY5;DYNAP
positive regulation of blood vessel endothelial cell migration (GO:0043536)	0.245487	0.542126	2.53022	ANGPT4;HSPB1;THBS1
positive regulation of endocytosis (GO:0045807)	0.245487	0.542126	2.53022	TFR2;SERPINE1;TREM2
hemopoiesis (GO:0030097)	0.246016	0.542126	2.13006	MFAP5;KIT;INHBA;RASGRP4;FSTL3
adenylate cyclase-activating G protein-coupled receptor signaling pathway (GO:0007189)	0.247108	0.542126	2.02517	CNR1;S1PR3;LGR5;RAMP1;CRHR1;ADCY5
protein tetramerization (GO:0051262)	0.248582	0.542126	2.24625	AQP2;GRIN2B;RYR3;HCN1
negative regulation of neuron apoptotic process (GO:0043524)	0.248582	0.542126	2.24625	NTRK1;GDNF;NTF3;MT3
cellular response to cadmium ion (GO:0071276)	0.251165	0.542126	2.98575	MMP9;MT3
dendritic spine organization (GO:0097061)	0.251165	0.542126	2.98575	TREM2;EPHB2
release of sequestered calcium ion into cytosol (GO:0051209)	0.251165	0.542126	2.98575	RYR2;RYR3
response to glucocorticoid (GO:0051384)	0.251165	0.542126	2.98575	HSD3B1;SLIT3
L-alpha-amino acid transmembrane transport (GO:1902475)	0.251165	0.542126	2.98575	SLC7A8;SLC38A5
modulation of excitatory postsynaptic potential (GO:0098815)	0.251165	0.542126	2.98575	RIMS2;SLC8A2
negative regulation of catalytic activity (GO:0043086)	0.251165	0.542126	2.98575	MT3;SERPINA5
positive regulation of cellular component movement (GO:0051272)	0.251165	0.542126	2.98575	DUOXA2;DUOX2
positive regulation of muscle cell differentiation (GO:0051149)	0.251165	0.542126	2.98575	CTNNA2;MYF5
positive regulation of nuclear division (GO:0051785)	0.251165	0.542126	2.98575	DMRT1;TGFA
positive regulation of striated muscle cell differentiation (GO:0051155)	0.251165	0.542126	2.98575	AKAP6;MYF5
negative regulation of DNA-binding transcription factor activity (GO:0043433)	0.251452	0.542126	1.92181	SFRP4;HEYL;IRAK2;SFRP5;CYP1B1;NR0B1;NUPR1
actin filament reorganization (GO:0090527)	0.2527	0.542126	5.3057	DMTN
adenylate cyclase-inhibiting G protein-coupled acetylcholine receptor signaling pathway (GO:0007197)	0.2527	0.542126	5.3057	CHRM4
amine metabolic process (GO:0009308)	0.2527	0.542126	5.3057	VCAM1
pyrimidine nucleobase catabolic process (GO:0006208)	0.2527	0.542126	5.3057	DPYSL5
regulation of actin filament length (GO:0030832)	0.2527	0.542126	5.3057	NEB
regulation of alpha-beta T cell differentiation (GO:0046637)	0.2527	0.542126	5.3057	IHH
regulation of anion transport (GO:0044070)	0.2527	0.542126	5.3057	STC1
atrial cardiac muscle cell to AV node cell signaling (GO:0086026)	0.2527	0.542126	5.3057	GJC1
regulation of ATPase-coupled calcium transmembrane transporter activity (GO:1901894)	0.2527	0.542126	5.3057	RYR2
axon extension involved in axon guidance (GO:0048846)	0.2527	0.542126	5.3057	SLIT3
regulation of Cdc42 protein signal transduction (GO:0032489)	0.2527	0.542126	5.3057	APOA1
brown fat cell differentiation (GO:0050873)	0.2527	0.542126	5.3057	PRDM16
regulation of chaperone-mediated autophagy (GO:1904714)	0.2527	0.542126	5.3057	PLK3
cardiac muscle hypertrophy (GO:0003300)	0.2527	0.542126	5.3057	RYR2
regulation of dendritic spine maintenance (GO:1902950)	0.2527	0.542126	5.3057	GRIN2B
cellular response to epinephrine stimulus (GO:0071872)	0.2527	0.542126	5.3057	RYR2
regulation of extracellular matrix constituent secretion (GO:0003330)	0.2527	0.542126	5.3057	BMP2
cellular response to UV-B (GO:0071493)	0.2527	0.542126	5.3057	MFAP4
regulation of intestinal cholesterol absorption (GO:0030300)	0.2527	0.542126	5.3057	APOA1
regulation of meiotic nuclear division (GO:0040020)	0.2527	0.542126	5.3057	DMRT1
regulation of microvillus organization (GO:0032530)	0.2527	0.542126	5.3057	CDHR5
dendritic spine maintenance (GO:0097062)	0.2527	0.542126	5.3057	TREM2
diacylglycerol biosynthetic process (GO:0006651)	0.2527	0.542126	5.3057	DGAT2
regulation of nitrogen compound metabolic process (GO:0051171)	0.2527	0.542126	5.3057	MFSD2A
regulation of osteoclast development (GO:2001204)	0.2527	0.542126	5.3057	TYROBP
regulation of oxidative stress-induced neuron death (GO:1903203)	0.2527	0.542126	5.3057	TREM2
regulation of phospholipase A2 activity (GO:0032429)	0.2527	0.542126	5.3057	PLA2R1
regulation of response to wounding (GO:1903034)	0.2527	0.542126	5.3057	TNFRSF12A
excitatory synapse assembly (GO:1904861)	0.2527	0.542126	5.3057	LRRC4
regulation of skeletal muscle fiber development (GO:0048742)	0.2527	0.542126	5.3057	MYF5
forebrain neuron development (GO:0021884)	0.2527	0.542126	5.3057	ROBO2
forebrain neuron differentiation (GO:0021879)	0.2527	0.542126	5.3057	INHBA
regulation of transcription from RNA polymerase II promoter in response to oxidative stress (GO:0043619)	0.2527	0.542126	5.3057	MT3
response to epinephrine (GO:0071871)	0.2527	0.542126	5.3057	RYR2
histidine catabolic process (GO:0006548)	0.2527	0.542126	5.3057	AMDHD1
histidine metabolic process (GO:0006547)	0.2527	0.542126	5.3057	AMDHD1
immune response-inhibiting cell surface receptor signaling pathway (GO:0002767)	0.2527	0.542126	5.3057	CLEC12B
self proteolysis (GO:0097264)	0.2527	0.542126	5.3057	ADGRV1
kidney epithelium development (GO:0072073)	0.2527	0.542126	5.3057	OSR1
skeletal myofibril assembly (GO:0014866)	0.2527	0.542126	5.3057	MYH11
somatic hypermutation of immunoglobulin genes (GO:0016446)	0.2527	0.542126	5.3057	AICDA
spleen development (GO:0048536)	0.2527	0.542126	5.3057	CITED2
store-operated calcium entry (GO:0002115)	0.2527	0.542126	5.3057	ORAI2
stress-induced premature senescence (GO:0090400)	0.2527	0.542126	5.3057	PLA2R1
mast cell activation involved in immune response (GO:0002279)	0.2527	0.542126	5.3057	KIT
mast cell degranulation (GO:0043303)	0.2527	0.542126	5.3057	KIT
thyroid gland development (GO:0030878)	0.2527	0.542126	5.3057	TBX1
vascular associated smooth muscle cell differentiation (GO:0035886)	0.2527	0.542126	5.3057	APLNR
vascular associated smooth muscle contraction (GO:0014829)	0.2527	0.542126	5.3057	ACTA2
venous blood vessel development (GO:0060841)	0.2527	0.542126	5.3057	APLNR
myeloid leukocyte mediated immunity (GO:0002444)	0.2527	0.542126	5.3057	ACE
myoblast migration (GO:0051451)	0.2527	0.542126	5.3057	THBS4
negative regulation of actin nucleation (GO:0051126)	0.2527	0.542126	5.3057	CTNNA2
negative regulation of alpha-beta T cell differentiation (GO:0046639)	0.2527	0.542126	5.3057	IHH
negative regulation of glial cell apoptotic process (GO:0034351)	0.2527	0.542126	5.3057	TREM2
negative regulation of lipid kinase activity (GO:0090219)	0.2527	0.542126	5.3057	PIK3IP1
negative regulation of long-term synaptic potentiation (GO:1900272)	0.2527	0.542126	5.3057	TYROBP
negative regulation of macrophage migration (GO:1905522)	0.2527	0.542126	5.3057	EMILIN1
negative regulation of muscle cell differentiation (GO:0051148)	0.2527	0.542126	5.3057	TCF23
negative regulation of osteoblast proliferation (GO:0033689)	0.2527	0.542126	5.3057	MN1
negative regulation of phospholipase activity (GO:0010519)	0.2527	0.542126	5.3057	PLA2R1
negative regulation of striated muscle cell apoptotic process (GO:0010664)	0.2527	0.542126	5.3057	NUPR1
neuron projection extension involved in neuron projection guidance (GO:1902284)	0.2527	0.542126	5.3057	SLIT3
neurotransmitter receptor diffusion trapping (GO:0099628)	0.2527	0.542126	5.3057	CACNG4
osteoblast development (GO:0002076)	0.2527	0.542126	5.3057	GLI2
peptidyl-proline hydroxylation to 4-hydroxy-L-proline (GO:0018401)	0.2527	0.542126	5.3057	EGLN3
peptidyl-tyrosine dephosphorylation involved in inactivation of protein kinase activity (GO:1990264)	0.2527	0.542126	5.3057	PTPRQ
plasma membrane phospholipid scrambling (GO:0017121)	0.2527	0.542126	5.3057	PLSCR2
positive regulation of apoptotic cell clearance (GO:2000427)	0.2527	0.542126	5.3057	TREM2
positive regulation of astrocyte differentiation (GO:0048711)	0.2527	0.542126	5.3057	BMP2
positive regulation of cell migration by vascular endothelial growth factor signaling pathway (GO:0038089)	0.2527	0.542126	5.3057	HSPB1
positive regulation of cysteine-type endopeptidase activity involved in apoptotic signaling pathway (GO:2001269)	0.2527	0.542126	5.3057	PRR7
positive regulation of dendritic cell cytokine production (GO:0002732)	0.2527	0.542126	5.3057	KIT
positive regulation of glial cell migration (GO:1903977)	0.2527	0.542126	5.3057	TREM2
positive regulation of homotypic cell-cell adhesion (GO:0034112)	0.2527	0.542126	5.3057	DMTN
positive regulation of lipoprotein lipase activity (GO:0051006)	0.2527	0.542126	5.3057	APOA1
positive regulation of membrane invagination (GO:1905155)	0.2527	0.542126	5.3057	TREM2
positive regulation of peptide secretion (GO:0002793)	0.2527	0.542126	5.3057	TFR2
positive regulation of triglyceride catabolic process (GO:0010898)	0.2527	0.542126	5.3057	APOA1
postsynaptic density organization (GO:0097106)	0.2527	0.542126	5.3057	LRRC4
postsynaptic neurotransmitter receptor diffusion trapping (GO:0098970)	0.2527	0.542126	5.3057	CACNG4
regulation of smooth muscle cell proliferation (GO:0048660)	0.255153	0.546155	2.40703	ELN;IGFBP3;THBS1
response to hydrogen peroxide (GO:0042542)	0.255153	0.546155	2.40703	STK26;CYP1B1;MAPK13
positive regulation of reactive oxygen species metabolic process (GO:2000379)	0.255153	0.546155	2.40703	TYROBP;RAB27A;THBS1
cell junction organization (GO:0034330)	0.256446	0.548097	2.16358	C1QA;FBLIM1;PPFIA4;SLC8A2
positive regulation of protein secretion (GO:0050714)	0.256446	0.548097	2.16358	MYOM1;RBP4;MYO18A;TREM2
protein localization to membrane (GO:0072657)	0.264011	0.560222	1.74326	MRAP;RAB40B;FRMPD1;TESC;KCNB2;LRRC4;PKP2;RAMP1;NKD2
negative regulation of cell adhesion (GO:0007162)	0.264358	0.560222	2.0845	DMTN;SERPINE1;CYP1B1;EPHB2
regulation of calcineurin-NFAT signaling cascade (GO:0070884)	0.264565	0.560222	2.76276	FHL2;AKAP6
regulation of calcium-mediated signaling (GO:0050848)	0.264565	0.560222	2.76276	TREM2;SLC8A2
regulation of extrinsic apoptotic signaling pathway in absence of ligand (GO:2001239)	0.264565	0.560222	2.76276	GDNF;INHBA
regulation of immunoglobulin production (GO:0002637)	0.264565	0.560222	2.76276	RBP4;EPHB2
regulation of multicellular organismal development (GO:2000026)	0.264565	0.560222	2.76276	SPAAR;SCX
keratan sulfate biosynthetic process (GO:0018146)	0.264565	0.560222	2.76276	ACAN;PRELP
L-amino acid transport (GO:0015807)	0.264565	0.560222	2.76276	SLC7A8;SLC38A5
sulfur compound transport (GO:0072348)	0.264565	0.560222	2.76276	SLC6A6;SLC26A7
positive regulation of fibroblast proliferation (GO:0048146)	0.264565	0.560222	2.76276	S100A6;PDGFA
positive regulation of monooxygenase activity (GO:0032770)	0.264565	0.560222	2.76276	GDNF;AGTR2
neuron migration (GO:0001764)	0.264872	0.560222	2.29123	DNER;MDGA1;MARK1
organic hydroxy compound biosynthetic process (GO:1901617)	0.264872	0.560222	2.29123	CYP27A1;OSBPL6;OSBPL3
inositol lipid-mediated signaling (GO:0048017)	0.274633	0.563003	2.18226	NTRK1;PIK3R1;PLCH2
mesenchymal cell differentiation (GO:0048762)	0.274633	0.563003	2.18226	HEYL;BMP2;SOX9
negative regulation of protein ubiquitination (GO:0031397)	0.274633	0.563003	2.18226	PRR7;NXN;KLHL40
positive regulation of actin filament bundle assembly (GO:0032233)	0.274633	0.563003	2.18226	SYNPO2;TPM1;APOA1
positive regulation of MAPK cascade (GO:0043410)	0.276778	0.563003	1.59203	NTRK1;TBX1;BMP2;KIT;NEK10;PDGFA;ACKR3;ROR1;TREM2;MST1R;MT3;ROBO1
actin filament polymerization (GO:0030041)	0.277966	0.563003	2.56144	COBL;MSRB1
regulation of calcium ion transmembrane transporter activity (GO:1901019)	0.277966	0.563003	2.56144	JPH2;PDE4D
determination of bilateral symmetry (GO:0009855)	0.277966	0.563003	2.56144	TBX1;CITED2
response to cadmium ion (GO:0046686)	0.277966	0.563003	2.56144	MMP9;MT3
lamellipodium organization (GO:0097581)	0.277966	0.563003	2.56144	DMTN;KIT
lipid catabolic process (GO:0016042)	0.277966	0.563003	2.56144	MT3;PLA1A
protein O-linked glycosylation via threonine (GO:0018243)	0.279427	0.563003	4.30295	GALNT16
bone cell development (GO:0098751)	0.279427	0.563003	4.30295	KIT
bone resorption (GO:0045453)	0.279427	0.563003	4.30295	ACP5
regulation of cell adhesion molecule production (GO:0060353)	0.279427	0.563003	4.30295	APOA1
regulation of cellular response to oxidative stress (GO:1900407)	0.279427	0.563003	4.30295	FBLN5
regulation of complement activation, classical pathway (GO:0030450)	0.279427	0.563003	4.30295	TREM2
regulation of dendritic cell antigen processing and presentation (GO:0002604)	0.279427	0.563003	4.30295	THBS1
chylomicron remodeling (GO:0034371)	0.279427	0.563003	4.30295	APOA1
cilium movement involved in cell motility (GO:0060294)	0.279427	0.563003	4.30295	CFAP54
regulation of mammary gland epithelial cell proliferation (GO:0033599)	0.279427	0.563003	4.30295	ROBO1
development of primary female sexual characteristics (GO:0046545)	0.279427	0.563003	4.30295	CYP19A1
regulation of nephron tubule epithelial cell differentiation (GO:0072182)	0.279427	0.563003	4.30295	OSR1
DNA cytosine deamination (GO:0070383)	0.279427	0.563003	4.30295	AICDA
regulation of nuclear cell cycle DNA replication (GO:0033262)	0.279427	0.563003	4.30295	AICDA
regulation of peroxisome proliferator activated receptor signaling pathway (GO:0035358)	0.279427	0.563003	4.30295	CITED2
embryonic forelimb morphogenesis (GO:0035115)	0.279427	0.563003	4.30295	OSR1
endochondral ossification (GO:0001958)	0.279427	0.563003	4.30295	SCX
epithelial to mesenchymal transition involved in endocardial cushion formation (GO:0003198)	0.279427	0.563003	4.30295	HEYL
regulation of skeletal muscle cell differentiation (GO:2001014)	0.279427	0.563003	4.30295	GPC1
fructose 1,6-bisphosphate metabolic process (GO:0030388)	0.279427	0.563003	4.30295	PFKP
glomerular filtration (GO:0003094)	0.279427	0.563003	4.30295	MCAM
glycerolipid biosynthetic process (GO:0045017)	0.279427	0.563003	4.30295	CPNE7
response to vitamin (GO:0033273)	0.279427	0.563003	4.30295	SPP1
response to vitamin D (GO:0033280)	0.279427	0.563003	4.30295	SPP1
hormone transport (GO:0009914)	0.279427	0.563003	4.30295	SLC7A8
icosanoid transport (GO:0071715)	0.279427	0.563003	4.30295	SLCO3A1
IMP metabolic process (GO:0046040)	0.279427	0.563003	4.30295	AMPD3
inner ear receptor cell development (GO:0060119)	0.279427	0.563003	4.30295	ADGRV1
sensory organ morphogenesis (GO:0090596)	0.279427	0.563003	4.30295	TBX1
skeletal muscle fiber development (GO:0048741)	0.279427	0.563003	4.30295	KLHL40
leukotriene D4 biosynthetic process (GO:1901750)	0.279427	0.563003	4.30295	GGT5
leukotriene D4 metabolic process (GO:1901748)	0.279427	0.563003	4.30295	GGT5
lipoprotein metabolic process (GO:0042157)	0.279427	0.563003	4.30295	APOA1
mast cell mediated immunity (GO:0002448)	0.279427	0.563003	4.30295	KIT
mesodermal cell differentiation (GO:0048333)	0.279427	0.563003	4.30295	ITGA8
very-low-density lipoprotein particle remodeling (GO:0034372)	0.279427	0.563003	4.30295	APOA1
negative regulation of alpha-beta T cell activation (GO:0046636)	0.279427	0.563003	4.30295	IHH
negative regulation of biomineralization (GO:0110150)	0.279427	0.563003	4.30295	SOX9
negative regulation of leukocyte proliferation (GO:0070664)	0.279427	0.563003	4.30295	IL33
negative regulation of production of molecular mediator of immune response (GO:0002701)	0.279427	0.563003	4.30295	APOA1
nucleoside diphosphate catabolic process (GO:0009134)	0.279427	0.563003	4.30295	ENTPD2
nucleoside diphosphate phosphorylation (GO:0006165)	0.279427	0.563003	4.30295	AK1
nucleoside triphosphate biosynthetic process (GO:0009142)	0.279427	0.563003	4.30295	AK1
nucleotide phosphorylation (GO:0046939)	0.279427	0.563003	4.30295	AK1
pericardium development (GO:0060039)	0.279427	0.563003	4.30295	BMP2
positive regulation of ATP biosynthetic process (GO:2001171)	0.279427	0.563003	4.30295	TREM2
positive regulation of blood pressure (GO:0045777)	0.279427	0.563003	4.30295	ACE
positive regulation of blood vessel endothelial cell proliferation involved in sprouting angiogenesis (GO:1903589)	0.279427	0.563003	4.30295	APLNR
positive regulation of cholesterol esterification (GO:0010873)	0.279427	0.563003	4.30295	APOA1
positive regulation of extracellular matrix assembly (GO:1901203)	0.279427	0.563003	4.30295	EMILIN1
positive regulation of megakaryocyte differentiation (GO:0045654)	0.279427	0.563003	4.30295	TESC
positive regulation of phagocytosis, engulfment (GO:0060100)	0.279427	0.563003	4.30295	TREM2
positive regulation of protein kinase A signaling (GO:0010739)	0.279427	0.563003	4.30295	ADGRV1
positive regulation of protein kinase C signaling (GO:0090037)	0.279427	0.563003	4.30295	ADGRV1
positive regulation of triglyceride lipase activity (GO:0061365)	0.279427	0.563003	4.30295	APOA1
progesterone metabolic process (GO:0042448)	0.279427	0.563003	4.30295	DHRS9
myeloid cell differentiation (GO:0030099)	0.284431	0.572277	2.07963	KIT;INHBA;RASGRP4
protein homotetramerization (GO:0051289)	0.284431	0.572277	2.07963	AQP2;RYR3;HCN1
cellular response to hormone stimulus (GO:0032870)	0.288347	0.577454	1.86694	ROBO2;ATP1A2;SLIT3;RAMP1
artery morphogenesis (GO:0048844)	0.29135	0.577454	2.37911	TBX1;LRP2
cell projection organization (GO:0030030)	0.29135	0.577454	2.37911	PDGFA;NEFH
regulation of protein localization to membrane (GO:1905475)	0.29135	0.577454	2.37911	GPC1;GPC6
fatty-acyl-CoA biosynthetic process (GO:0046949)	0.29135	0.577454	2.37911	HACD1;ELOVL6
primary neural tube formation (GO:0014020)	0.29135	0.577454	2.37911	COBL;LRP2
cardiac muscle tissue development (GO:0048738)	0.294257	0.577454	1.98288	RBP4;BMP2;CACNA1G
negative regulation of cysteine-type endopeptidase activity (GO:2000117)	0.294257	0.577454	1.98288	DPEP1;THBS1;MT3
positive regulation of endothelial cell proliferation (GO:0001938)	0.296412	0.577454	1.80043	ECM1;BMP2;APLNR;THBS4
regulation of focal adhesion assembly (GO:0051893)	0.304103	0.577454	1.8916	DMTN;THBS1;GPM6B
regulation of megakaryocyte differentiation (GO:0045652)	0.304103	0.577454	1.8916	TESC;MYL9;THBS1
regulation of proteasomal protein catabolic process (GO:0061136)	0.304103	0.577454	1.8916	KCNE2;TREM2;NUPR1
glycosaminoglycan metabolic process (GO:0030203)	0.304103	0.577454	1.8916	HS3ST3B1;GPC1;GPC6
positive regulation of leukocyte chemotaxis (GO:0002690)	0.304103	0.577454	1.8916	RARRES2;SERPINE1;THBS1
cellular protein modification process (GO:0006464)	0.304545	0.577454	1.30897	NRK;F13A1;PRSS23;FSTL1;CHRDL1;THBS1;FBXO41;FBXL22;LOXL1;FSTL3;PORCN;NUAK2;EVA1A;STC2;PENK;SPP1;MAP3K21;MARK1;PRRT1;DSP;NTRK1;EGLN3;DMPK;IGFBP3;APOA1;B3GALT5;CP;MT3;F5;MAPK10;BMP2;LOX;STK26;NEK10;SPARCL1;FAM20C;VWA1;PADI4;ASB2;TRIB2
aminoglycan catabolic process (GO:0006026)	0.304701	0.577454	2.2135	GPC1;GPC6
regulation of developmental growth (GO:0048638)	0.304701	0.577454	2.2135	SPAAR;MFSD2A
embryonic skeletal system morphogenesis (GO:0048704)	0.304701	0.577454	2.2135	TBX1;OSR1
renal water homeostasis (GO:0003091)	0.304701	0.577454	2.2135	AQP2;ADCY5
triglyceride homeostasis (GO:0070328)	0.304701	0.577454	2.2135	DGAT2;APOA1
tube closure (GO:0060606)	0.304701	0.577454	2.2135	COBL;LRP2
vitamin transport (GO:0051180)	0.304701	0.577454	2.2135	SLC52A3;APOA1
negative regulation of axon extension (GO:0030517)	0.304701	0.577454	2.2135	SEMA6B;MT3
negative regulation of osteoblast differentiation (GO:0045668)	0.304701	0.577454	2.2135	GDF10;SOX9
negative regulation of peptidyl-tyrosine phosphorylation (GO:0050732)	0.304701	0.577454	2.2135	DMTN;NTF3
positive regulation of Rho protein signal transduction (GO:0035025)	0.304701	0.577454	2.2135	APOA1;ROBO1
protein O-linked glycosylation via serine (GO:0018242)	0.305199	0.577454	3.56001	GALNT16
adrenal gland development (GO:0030325)	0.305199	0.577454	3.56001	NR0B1
receptor guanylyl cyclase signaling pathway (GO:0007168)	0.305199	0.577454	3.56001	NPPC
regulation of cell-cell adhesion involved in gastrulation (GO:0070587)	0.305199	0.577454	3.56001	APOA1
cAMP biosynthetic process (GO:0006171)	0.305199	0.577454	3.56001	ADCY5
cell differentiation involved in metanephros development (GO:0072202)	0.305199	0.577454	3.56001	OSR1
regulation of endoplasmic reticulum unfolded protein response (GO:1900101)	0.305199	0.577454	3.56001	PIK3R1
cellular response to acetylcholine (GO:1905145)	0.305199	0.577454	3.56001	LY6H
regulation of epithelial cell apoptotic process (GO:1904035)	0.305199	0.577454	3.56001	NUPR1
cellular response to oxidised low-density lipoprotein particle stimulus (GO:0140052)	0.305199	0.577454	3.56001	TREM2
regulation of hydrogen peroxide-induced cell death (GO:1903205)	0.305199	0.577454	3.56001	STK26
cGMP biosynthetic process (GO:0006182)	0.305199	0.577454	3.56001	NPPC
chylomicron assembly (GO:0034378)	0.305199	0.577454	3.56001	APOA1
regulation of leukocyte tethering or rolling (GO:1903236)	0.305199	0.577454	3.56001	SELE
regulation of low-density lipoprotein particle clearance (GO:0010988)	0.305199	0.577454	3.56001	TREM2
regulation of macrophage migration (GO:1905521)	0.305199	0.577454	3.56001	EMILIN1
regulation of phagocytosis, engulfment (GO:0060099)	0.305199	0.577454	3.56001	TREM2
regulation of phospholipid metabolic process (GO:1903725)	0.305199	0.577454	3.56001	MFSD2A
regulation of postsynaptic neurotransmitter receptor activity (GO:0098962)	0.305199	0.577454	3.56001	NPTX2
regulation of receptor binding (GO:1900120)	0.305199	0.577454	3.56001	MMP9
forelimb morphogenesis (GO:0035136)	0.305199	0.577454	3.56001	OSR1
fructose 6-phosphate metabolic process (GO:0006002)	0.305199	0.577454	3.56001	PFKP
G protein-coupled serotonin receptor signaling pathway (GO:0098664)	0.305199	0.577454	3.56001	HTR1D
regulation of urine volume (GO:0035809)	0.305199	0.577454	3.56001	HAS2
removal of superoxide radicals (GO:0019430)	0.305199	0.577454	3.56001	MT3
renal filtration (GO:0097205)	0.305199	0.577454	3.56001	MCAM
retinoic acid receptor signaling pathway (GO:0048384)	0.305199	0.577454	3.56001	TBX1
inner ear receptor cell stereocilium organization (GO:0060122)	0.305199	0.577454	3.56001	ADGRV1
sarcoplasmic reticulum calcium ion transport (GO:0070296)	0.305199	0.577454	3.56001	RYR2
ionotropic glutamate receptor signaling pathway (GO:0035235)	0.305199	0.577454	3.56001	GRIN3A
iron ion transmembrane transport (GO:0034755)	0.305199	0.577454	3.56001	SCARA5
smooth muscle tissue development (GO:0048745)	0.305199	0.577454	3.56001	MYLK
toxin transport (GO:1901998)	0.305199	0.577454	3.56001	RAB40B
mesenchymal to epithelial transition (GO:0060231)	0.305199	0.577454	3.56001	BASP1
UV protection (GO:0009650)	0.305199	0.577454	3.56001	MFAP4
muscle cell migration (GO:0014812)	0.305199	0.577454	3.56001	THBS4
myelin assembly (GO:0032288)	0.305199	0.577454	3.56001	GPC1
myeloid dendritic cell differentiation (GO:0043011)	0.305199	0.577454	3.56001	BATF3
negative regulation of cholesterol storage (GO:0010887)	0.305199	0.577454	3.56001	TREM2
negative regulation of extracellular matrix organization (GO:1903054)	0.305199	0.577454	3.56001	EMILIN1
negative regulation of glycolytic process (GO:0045820)	0.305199	0.577454	3.56001	NUPR1
negative regulation of heterotypic cell-cell adhesion (GO:0034115)	0.305199	0.577454	3.56001	APOA1
negative regulation of leukocyte migration (GO:0002686)	0.305199	0.577454	3.56001	EMILIN1
negative regulation of purine nucleotide metabolic process (GO:1900543)	0.305199	0.577454	3.56001	NUPR1
negative regulation of sodium ion transmembrane transport (GO:1902306)	0.305199	0.577454	3.56001	OSR1
negative regulation of toll-like receptor 4 signaling pathway (GO:0034144)	0.305199	0.577454	3.56001	TREM2
negative regulation of transcription by competitive promoter binding (GO:0010944)	0.305199	0.577454	3.56001	DACH1
negative regulation of transcription from RNA polymerase II promoter in response to stress (GO:0097201)	0.305199	0.577454	3.56001	CITED2
negative regulation of transforming growth factor beta production (GO:0071635)	0.305199	0.577454	3.56001	TYROBP
negative regulation of transmembrane transport (GO:0034763)	0.305199	0.577454	3.56001	THBS1
negative regulation of vascular endothelial growth factor signaling pathway (GO:1900747)	0.305199	0.577454	3.56001	DCN
neuron remodeling (GO:0016322)	0.305199	0.577454	3.56001	C1QA
omega-hydroxylase P450 pathway (GO:0097267)	0.305199	0.577454	3.56001	CYP1B1
peptidyl-amino acid modification (GO:0018193)	0.305199	0.577454	3.56001	APOA1
phosphate ion homeostasis (GO:0055062)	0.305199	0.577454	3.56001	SFRP4
positive regulation of circadian rhythm (GO:0042753)	0.305199	0.577454	3.56001	RORC
positive regulation of epidermis development (GO:0045684)	0.305199	0.577454	3.56001	SFRP4
positive regulation of protein sumoylation (GO:0033235)	0.305199	0.577454	3.56001	RASD2
positive regulation of receptor recycling (GO:0001921)	0.305199	0.577454	3.56001	BVES
positive regulation of skeletal muscle tissue development (GO:0048643)	0.305199	0.577454	3.56001	MYF5
positive regulation of T cell apoptotic process (GO:0070234)	0.305199	0.577454	3.56001	PDCD1
positive regulation of vascular endothelial growth factor receptor signaling pathway (GO:0030949)	0.305199	0.577454	3.56001	MT3
positive regulation of vasculogenesis (GO:2001214)	0.305199	0.577454	3.56001	TMEM100
negative regulation of immune response (GO:0050777)	0.305246	0.577454	1.50978	GGT5;ADCYAP1R1;DPEP1;TREM2;PDCD1;RAMP1;CRHR1;ADCY5
positive regulation of intracellular signal transduction (GO:1902533)	0.312209	0.590229	1.32312	NTRK1;TBX1;ECM1;ADGRV1;TNFRSF19;PDGFA;TGFA;TREM2;LRP2;MST1R;PIK3R1;S100B;THBS1;DCN;RASD2;FGF7;BMP2;NTF3;KIT;ROR1;SOX9;NUPR1
regulation of ion transport (GO:0043269)	0.31262	0.590229	1.67552	KCNJ10;GDNF;CHRNA4;STC1
positive regulation of ubiquitin-dependent protein catabolic process (GO:2000060)	0.31262	0.590229	1.67552	RNF144B;KLHL40;TRIB2;NKD2
negative regulation of protein modification by small protein conjugation or removal (GO:1903321)	0.313964	0.592373	1.8054	PRR7;NXN;KLHL40
cellular response to insulin stimulus (GO:0032869)	0.314774	0.593508	1.52392	RARRES2;PIK3R1;SLC2A4;SORBS1;ATP6V0D2;SH2B2
regulation of inflammatory response (GO:0050727)	0.317431	0.593537	1.41737	IL33;CMA1;SERPINE1;MGST2;APOA1;SELE;MMP9;PTGES;MAPK13
activation of phospholipase C activity (GO:0007202)	0.318005	0.593537	2.06267	SELE;RASGRP4
regulation of cell morphogenesis (GO:0022604)	0.318005	0.593537	2.06267	SPARC;MFSD2A
response to amino acid (GO:0043200)	0.318005	0.593537	2.06267	SPAAR;GLRB
liver development (GO:0001889)	0.318005	0.593537	2.06267	CITED2;COBL
superoxide metabolic process (GO:0006801)	0.318005	0.593537	2.06267	MT3;DUOX2
negative regulation of intracellular steroid hormone receptor signaling pathway (GO:0033144)	0.318005	0.593537	2.06267	HEYL;NR0B1
positive regulation of receptor signaling pathway via STAT (GO:1904894)	0.318005	0.593537	2.06267	KIT;CYP1B1
lipid biosynthetic process (GO:0008610)	0.320756	0.593537	1.61685	ELOVL4;HSD3B1;HSD17B3;CYP19A1
regulation of response to external stimulus (GO:0032101)	0.321085	0.593537	1.48559	SPAAR;CMA1;TREM2;EPHB2;SELE;PTGES
sensory organ development (GO:0007423)	0.323831	0.593537	1.72393	RBP4;MYO7A;CHRDL1
regulation of cell differentiation (GO:0045595)	0.324564	0.593537	1.42885	TBX1;SLC6A6;GDNF;CEBPD;PTPRQ;NTF3;RORC
activation of cysteine-type endopeptidase activity involved in apoptotic process (GO:0006919)	0.328906	0.593537	1.56056	EGLN3;FAM162A;COL4A3;ROBO1
cellular response to peptide hormone stimulus (GO:0071375)	0.329211	0.593537	1.48616	PIK3R1;SLC2A4;SORBS1;CRHR1;ADCY5
pyrimidine nucleoside catabolic process (GO:0046135)	0.33005	0.593537	2.99251	NT5E
angiogenesis involved in wound healing (GO:0060055)	0.33005	0.593537	2.99251	MCAM
regulation of amyloid precursor protein biosynthetic process (GO:0042984)	0.33005	0.593537	2.99251	NECAB1
regulation of biosynthetic process (GO:0009889)	0.33005	0.593537	2.99251	THRSP
regulation of cardiac muscle cell apoptotic process (GO:0010665)	0.33005	0.593537	2.99251	NUPR1
cardiac muscle cell membrane repolarization (GO:0099622)	0.33005	0.593537	2.99251	KCND3
carnitine shuttle (GO:0006853)	0.33005	0.593537	2.99251	THRSP
cellular response to superoxide (GO:0071451)	0.33005	0.593537	2.99251	MT3
cellular response to UV-A (GO:0071492)	0.33005	0.593537	2.99251	MMP9
chromatin-mediated maintenance of transcription (GO:0048096)	0.33005	0.593537	2.99251	PADI2
regulation of lipid kinase activity (GO:0043550)	0.33005	0.593537	2.99251	PIK3R1
cyclooxygenase pathway (GO:0019371)	0.33005	0.593537	2.99251	PTGES
cytidine to uridine editing (GO:0016554)	0.33005	0.593537	2.99251	AICDA
regulation of microtubule-based movement (GO:0060632)	0.33005	0.593537	2.99251	NEFH
regulation of mitochondrial depolarization (GO:0051900)	0.33005	0.593537	2.99251	DCN
erythrocyte development (GO:0048821)	0.33005	0.593537	2.99251	DMTN
fatty acid homeostasis (GO:0055089)	0.33005	0.593537	2.99251	DGAT2
regulation of T cell apoptotic process (GO:0070232)	0.33005	0.593537	2.99251	PDCD1
regulation of toll-like receptor 2 signaling pathway (GO:0034135)	0.33005	0.593537	2.99251	TREM2
glucocorticoid biosynthetic process (GO:0006704)	0.33005	0.593537	2.99251	HSD3B1
glucocorticoid metabolic process (GO:0008211)	0.33005	0.593537	2.99251	HSD3B1
glutathione biosynthetic process (GO:0006750)	0.33005	0.593537	2.99251	MGST2
Golgi inheritance (GO:0048313)	0.33005	0.593537	2.99251	PLK3
hepatocyte growth factor receptor signaling pathway (GO:0048012)	0.33005	0.593537	2.99251	MST1R
response to sterol (GO:0036314)	0.33005	0.593537	2.99251	RORC
induction of positive chemotaxis (GO:0050930)	0.33005	0.593537	2.99251	NTF3
inhibitory synapse assembly (GO:1904862)	0.33005	0.593537	2.99251	GABRB2
insulin-like growth factor receptor signaling pathway (GO:0048009)	0.33005	0.593537	2.99251	PIK3R1
lipoprotein biosynthetic process (GO:0042158)	0.33005	0.593537	2.99251	PORCN
synaptic transmission, GABAergic (GO:0051932)	0.33005	0.593537	2.99251	GABRB2
synaptic vesicle transport (GO:0048489)	0.33005	0.593537	2.99251	RAB27A
T cell chemotaxis (GO:0010818)	0.33005	0.593537	2.99251	CXCL16
mesonephros development (GO:0001823)	0.33005	0.593537	2.99251	OSR1
vasoconstriction (GO:0042310)	0.33005	0.593537	2.99251	ACTA2
monocyte differentiation (GO:0030224)	0.33005	0.593537	2.99251	PDE1B
myotube cell development (GO:0014904)	0.33005	0.593537	2.99251	KLHL40
negative regulation of activin receptor signaling pathway (GO:0032926)	0.33005	0.593537	2.99251	FSTL3
negative regulation of calcium ion transmembrane transport (GO:1903170)	0.33005	0.593537	2.99251	ATP1A2
negative regulation of lymphocyte migration (GO:2000402)	0.33005	0.593537	2.99251	PADI2
negative regulation of natural killer cell mediated immunity (GO:0002716)	0.33005	0.593537	2.99251	CLEC12B
negative regulation of nuclear division (GO:0051784)	0.33005	0.593537	2.99251	DMRT1
negative regulation of programmed necrotic cell death (GO:0062099)	0.33005	0.593537	2.99251	NUPR1
negative regulation of protein localization to cell surface (GO:2000009)	0.33005	0.593537	2.99251	GPM6B
negative regulation of response to cytokine stimulus (GO:0060761)	0.33005	0.593537	2.99251	APOA1
negative regulation of sprouting angiogenesis (GO:1903671)	0.33005	0.593537	2.99251	THBS1
Notch signaling involved in heart development (GO:0061314)	0.33005	0.593537	2.99251	HEYL
peptidyl-proline hydroxylation (GO:0019511)	0.33005	0.593537	2.99251	EGLN3
positive regulation of bone resorption (GO:0045780)	0.33005	0.593537	2.99251	SPP1
positive regulation of cellular respiration (GO:1901857)	0.33005	0.593537	2.99251	NUPR1
positive regulation of dendrite development (GO:1900006)	0.33005	0.593537	2.99251	COBL
positive regulation of epidermal growth factor-activated receptor activity (GO:0045741)	0.33005	0.593537	2.99251	TGFA
positive regulation of keratinocyte proliferation (GO:0010838)	0.33005	0.593537	2.99251	FGF7
positive regulation of nitric-oxide synthase biosynthetic process (GO:0051770)	0.33005	0.593537	2.99251	IL33
positive regulation of phospholipid transport (GO:2001140)	0.33005	0.593537	2.99251	APOA1
positive regulation of transcription from RNA polymerase II promoter in response to endoplasmic reticulum stress (GO:1990440)	0.33005	0.593537	2.99251	CREB3L3
positive regulation of transforming growth factor beta production (GO:0071636)	0.33005	0.593537	2.99251	THBS1
positive regulation of triglyceride biosynthetic process (GO:0010867)	0.33005	0.593537	2.99251	MFSD2A
regulation of cholesterol efflux (GO:0010874)	0.331247	0.593537	1.92495	APOA1;TREM2
regulation of protein localization to cell surface (GO:2000008)	0.331247	0.593537	1.92495	TYROBP;GPM6B
keratan sulfate metabolic process (GO:0042339)	0.331247	0.593537	1.92495	ACAN;PRELP
vasculogenesis (GO:0001570)	0.331247	0.593537	1.92495	APLNR;HAS2
phosphatidylcholine biosynthetic process (GO:0006656)	0.331247	0.593537	1.92495	APOA1;MFSD2A
positive regulation of ATP metabolic process (GO:1903580)	0.331247	0.593537	1.92495	TREM2;NUPR1
positive regulation of cholesterol transport (GO:0032376)	0.331247	0.593537	1.92495	APOA1;TREM2
positive regulation of receptor signaling pathway via JAK-STAT (GO:0046427)	0.331247	0.593537	1.92495	KIT;CYP1B1
cellular component assembly (GO:0022607)	0.331776	0.594111	1.31258	PCLO;DMTN;LRRTM3;FBLIM1;PKP2;PDGFA;HAS2;SOX9;NEFH;GPM6B;SH3BGR
cellular response to peptide (GO:1901653)	0.333698	0.596054	1.64688	NTRK1;VCAM1;TREM2
regulation of reactive oxygen species metabolic process (GO:2000377)	0.333698	0.596054	1.64688	CYP1B1;THBS1;MT3
icosanoid metabolic process (GO:0006690)	0.333698	0.596054	1.64688	GGT5;CYP1B1;DPEP1
monocarboxylic acid transport (GO:0015718)	0.333698	0.596054	1.64688	SLCO3A1;SLC16A6;SLC6A11
regulation of G protein-coupled receptor signaling pathway (GO:0008277)	0.337068	0.60102	1.50651	MRAP;FRMPD1;GNG7;RASGRP4
ephrin receptor signaling pathway (GO:0048013)	0.337068	0.60102	1.50651	EPHA5;EPHB2;MMP9;GRIN2B
positive regulation of cell population proliferation (GO:0008284)	0.337111	0.60102	1.22843	TBX1;OSR1;SCX;PDGFA;TGFA;MST1R;GLI1;S100B;THBS1;DYNAP;FGF7;BMP2;GDNF;NTF3;S100A6;HAS2;SOX8;S1PR3;SOX9
regulation of phagocytosis (GO:0050764)	0.343559	0.605758	1.57395	APOA1;RAB27A;TREM2
regulation of lamellipodium assembly (GO:0010591)	0.344416	0.605758	1.7989	DMTN;PIK3R1
epithelial tube morphogenesis (GO:0060562)	0.344416	0.605758	1.7989	RYR2;GLI2
neural tube closure (GO:0001843)	0.344416	0.605758	1.7989	COBL;LRP2
positive regulation of epidermal growth factor receptor signaling pathway (GO:0045742)	0.344416	0.605758	1.7989	TGFA;MMP9
positive regulation of protein dephosphorylation (GO:0035307)	0.344416	0.605758	1.7989	ITGA1;AGTR2
regulation of defense response (GO:0031347)	0.345238	0.605758	1.45461	CMA1;TREM2;SELE;PTGES
regulation of osteoblast differentiation (GO:0045667)	0.345238	0.605758	1.45461	FBN2;GDF10;BMP2;SOX9
regulation of ERK1 and ERK2 cascade (GO:0070372)	0.346521	0.605758	1.25649	NTRK1;BMP2;NEK10;PDGFA;ACKR3;ROR1;TREM2;EMILIN1;EPHB2;MT3
protein polymerization (GO:0051258)	0.353408	0.605758	1.50487	CASQ2;COBL;MSRB1
phospholipid transport (GO:0015914)	0.353408	0.605758	1.50487	ATP10D;APOA1;MFSD2A
protein localization to synapse (GO:0035418)	0.354014	0.605758	2.54832	PCLO
pyrimidine nucleobase metabolic process (GO:0006206)	0.354014	0.605758	2.54832	DPYSL5
regulation of astrocyte differentiation (GO:0048710)	0.354014	0.605758	2.54832	BMP2
brain morphogenesis (GO:0048854)	0.354014	0.605758	2.54832	CTNNA2
calcium ion-regulated exocytosis of neurotransmitter (GO:0048791)	0.354014	0.605758	2.54832	RIMS2
regulation of cholesterol esterification (GO:0010872)	0.354014	0.605758	2.54832	APOA1
cardiocyte differentiation (GO:0035051)	0.354014	0.605758	2.54832	BMP2
catecholamine biosynthetic process (GO:0042423)	0.354014	0.605758	2.54832	MOXD1
regulation of DNA-dependent DNA replication (GO:0090329)	0.354014	0.605758	2.54832	AICDA
cellular response to fluid shear stress (GO:0071498)	0.354014	0.605758	2.54832	HAS2
cellular response to growth hormone stimulus (GO:0071378)	0.354014	0.605758	2.54832	PIK3R1
regulation of feeding behavior (GO:0060259)	0.354014	0.605758	2.54832	LEPR
cGMP metabolic process (GO:0046068)	0.354014	0.605758	2.54832	NPPC
regulation of natural killer cell activation (GO:0032814)	0.354014	0.605758	2.54832	TYROBP
regulation of oxidative stress-induced cell death (GO:1903201)	0.354014	0.605758	2.54832	STK26
regulation of sensory perception (GO:0051931)	0.354014	0.605758	2.54832	TMEM100
eye photoreceptor cell differentiation (GO:0001754)	0.354014	0.605758	2.54832	MYO7A
fat-soluble vitamin catabolic process (GO:0042363)	0.354014	0.605758	2.54832	CYP26B1
glomerular visceral epithelial cell differentiation (GO:0072112)	0.354014	0.605758	2.54832	BASP1
regulation of triglyceride catabolic process (GO:0010896)	0.354014	0.605758	2.54832	APOA1
regulation of vascular associated smooth muscle cell migration (GO:1904752)	0.354014	0.605758	2.54832	TPM1
hemidesmosome assembly (GO:0031581)	0.354014	0.605758	2.54832	LAMA3
histone H3-K9 demethylation (GO:0033169)	0.354014	0.605758	2.54832	HR
homocysteine metabolic process (GO:0050667)	0.354014	0.605758	2.54832	DPEP1
intrinsic apoptotic signaling pathway in response to oxidative stress (GO:0008631)	0.354014	0.605758	2.54832	CYP1B1
smooth muscle cell differentiation (GO:0051145)	0.354014	0.605758	2.54832	APLNR
sphingoid metabolic process (GO:0046519)	0.354014	0.605758	2.54832	SGPP2
megakaryocyte differentiation (GO:0030219)	0.354014	0.605758	2.54832	KIT
melanocyte differentiation (GO:0030318)	0.354014	0.605758	2.54832	KIT
thyroid hormone generation (GO:0006590)	0.354014	0.605758	2.54832	DUOX2
mesoderm morphogenesis (GO:0048332)	0.354014	0.605758	2.54832	SCX
mitotic G1/S transition checkpoint signaling (GO:0044819)	0.354014	0.605758	2.54832	PLK3
very-low-density lipoprotein particle assembly (GO:0034379)	0.354014	0.605758	2.54832	MFSD2A
negative regulation of amyloid fibril formation (GO:1905907)	0.354014	0.605758	2.54832	TREM2
negative regulation of B cell proliferation (GO:0030889)	0.354014	0.605758	2.54832	TYROBP
negative regulation of calcineurin-mediated signaling (GO:0106057)	0.354014	0.605758	2.54832	FHL2
negative regulation of calcineurin-NFAT signaling cascade (GO:0070885)	0.354014	0.605758	2.54832	FHL2
negative regulation of cardiac muscle hypertrophy (GO:0010614)	0.354014	0.605758	2.54832	LMNA
negative regulation of cell division (GO:0051782)	0.354014	0.605758	2.54832	SUSD2
negative regulation of cellular response to vascular endothelial growth factor stimulus (GO:1902548)	0.354014	0.605758	2.54832	DCN
negative regulation of hemostasis (GO:1900047)	0.354014	0.605758	2.54832	SERPINE1
negative regulation of leukocyte chemotaxis (GO:0002689)	0.354014	0.605758	2.54832	PADI2
negative regulation of oxidoreductase activity (GO:0051354)	0.354014	0.605758	2.54832	MT3
negative regulation of release of sequestered calcium ion into cytosol (GO:0051280)	0.354014	0.605758	2.54832	CASQ2
negative regulation of ryanodine-sensitive calcium-release channel activity (GO:0060315)	0.354014	0.605758	2.54832	CASQ2
neurotransmitter uptake (GO:0001504)	0.354014	0.605758	2.54832	ATP1A2
nonribosomal peptide biosynthetic process (GO:0019184)	0.354014	0.605758	2.54832	MGST2
nucleoside catabolic process (GO:0009164)	0.354014	0.605758	2.54832	NT5E
peptidyl-methionine modification (GO:0018206)	0.354014	0.605758	2.54832	APOA1
phospholipid efflux (GO:0033700)	0.354014	0.605758	2.54832	APOA1
phospholipid homeostasis (GO:0055091)	0.354014	0.605758	2.54832	APOA1
poly-N-acetyllactosamine biosynthetic process (GO:0030311)	0.354014	0.605758	2.54832	B3GALT5
polyol transport (GO:0015791)	0.354014	0.605758	2.54832	AQP2
positive regulation of endoplasmic reticulum unfolded protein response (GO:1900103)	0.354014	0.605758	2.54832	PIK3R1
positive regulation of myeloid leukocyte mediated immunity (GO:0002888)	0.354014	0.605758	2.54832	TYROBP
presynapse organization (GO:0099172)	0.354014	0.605758	2.54832	LRRTM3
bicarbonate transport (GO:0015701)	0.357499	0.609427	1.68329	SLC26A7;CFTR
blood vessel diameter maintenance (GO:0097746)	0.357499	0.609427	1.68329	ACE;AGTR2
cellular response to hydrogen peroxide (GO:0070301)	0.357499	0.609427	1.68329	CYP1B1;MAPK13
embryonic skeletal system development (GO:0048706)	0.357499	0.609427	1.68329	RBP4;OSR1
regulation of regulated secretory pathway (GO:1903305)	0.357499	0.609427	1.68329	RIMS2;RAB27A
positive regulation of immunoglobulin production (GO:0002639)	0.357499	0.609427	1.68329	RBP4;EPHB2
response to endoplasmic reticulum stress (GO:0034976)	0.357656	0.609427	1.32264	CREB3L3;PIK3R1;THBS1;CFTR;THBS4
Notch signaling pathway (GO:0007219)	0.363238	0.617838	1.4394	HEYL;BMP2;SORBS2
regulation of neuron death (GO:1901214)	0.369754	0.617838	1.31079	C1QA;EGLN3;TYROBP;GRIN2B
glucose homeostasis (GO:0042593)	0.369754	0.617838	1.31079	RBP4;LEPR;SLC2A4;PIK3R1
negative regulation of phosphorylation (GO:0042326)	0.369754	0.617838	1.31079	IGFBP3;NUPR1;INHBA;EPHB2
embryonic limb morphogenesis (GO:0030326)	0.370486	0.617838	1.57702	CYP26B1;OSR1
regulation of sodium ion transport (GO:0002028)	0.370486	0.617838	1.57702	PKP2;SNTA1
macrophage activation (GO:0042116)	0.370486	0.617838	1.57702	C1QA;TREM2
transferrin transport (GO:0033572)	0.370486	0.617838	1.57702	TFR2;ATP6V0D2
positive regulation of mitotic nuclear division (GO:0045840)	0.370486	0.617838	1.57702	DMRT1;TGFA
positive regulation of substrate adhesion-dependent cell spreading (GO:1900026)	0.370486	0.617838	1.57702	DMTN;APOA1
positive regulation of nucleic acid-templated transcription (GO:1903508)	0.370894	0.617838	1.09251	TBX1;ARNT2;CITED2;TESC;RORC;SCX;ESRRG;INHBA;GLI1;MT3;GLI2;ACTA2;FGF7;BMP2;PRDM16;ATOH8;SPP1;SOX8;SOX9;CREB5
B cell differentiation (GO:0030183)	0.373044	0.617838	1.3773	VCAM1;KIT;AICDA
negative regulation of response to stimulus (GO:0048585)	0.373044	0.617838	1.3773	IGFBP3;APOA1;PDCD1
purine nucleotide catabolic process (GO:0006195)	0.377122	0.617838	2.1936	NT5E
alpha-linolenic acid metabolic process (GO:0036109)	0.377122	0.617838	2.1936	FADS2
purine-containing compound catabolic process (GO:0072523)	0.377122	0.617838	2.1936	NT5E
purine-containing compound salvage (GO:0043101)	0.377122	0.617838	2.1936	AMPD3
antifungal innate immune response (GO:0061760)	0.377122	0.617838	2.1936	RARRES2
atrial cardiac muscle cell action potential (GO:0086014)	0.377122	0.617838	2.1936	GJC1
regulation of cell aging (GO:0090342)	0.377122	0.617838	2.1936	LMNA
cellular component maintenance (GO:0043954)	0.377122	0.617838	2.1936	TREM2
cellular potassium ion homeostasis (GO:0030007)	0.377122	0.617838	2.1936	ATP1A2
central nervous system neuron axonogenesis (GO:0021955)	0.377122	0.617838	2.1936	EPHB2
regulation of interleukin-5 production (GO:0032674)	0.377122	0.617838	2.1936	PDE4D
chromatin organization involved in regulation of transcription (GO:0034401)	0.377122	0.617838	2.1936	PADI2
DNA deamination (GO:0045006)	0.377122	0.617838	2.1936	AICDA
regulation of oxidoreductase activity (GO:0051341)	0.377122	0.617838	2.1936	MT3
embryonic appendage morphogenesis (GO:0035113)	0.377122	0.617838	2.1936	CYP26B1
embryonic hemopoiesis (GO:0035162)	0.377122	0.617838	2.1936	KIT
endochondral bone morphogenesis (GO:0060350)	0.377122	0.617838	2.1936	SCX
regulation of tube diameter (GO:0035296)	0.377122	0.617838	2.1936	ACE
glucose import (GO:0046323)	0.377122	0.617838	2.1936	SLC2A4
relaxation of cardiac muscle (GO:0055119)	0.377122	0.617838	2.1936	ATP1A2
Golgi ribbon formation (GO:0090161)	0.377122	0.617838	2.1936	MYO18A
high-density lipoprotein particle assembly (GO:0034380)	0.377122	0.617838	2.1936	APOA1
response to iron ion (GO:0010039)	0.377122	0.617838	2.1936	TFR2
response to UV-B (GO:0010224)	0.377122	0.617838	2.1936	MFAP4
sodium ion export across plasma membrane (GO:0036376)	0.377122	0.617838	2.1936	ATP1A2
spinal cord development (GO:0021510)	0.377122	0.617838	2.1936	GLI2
synaptic vesicle localization (GO:0097479)	0.377122	0.617838	2.1936	RAB27A
toll-like receptor 9 signaling pathway (GO:0034162)	0.377122	0.617838	2.1936	IRAK2
triglyceride-rich lipoprotein particle remodeling (GO:0034370)	0.377122	0.617838	2.1936	APOA1
vascular process in circulatory system (GO:0003018)	0.377122	0.617838	2.1936	ACE
negative regulation of adenylate cyclase activity (GO:0007194)	0.377122	0.617838	2.1936	ADGRV1
negative regulation of alcohol biosynthetic process (GO:1902931)	0.377122	0.617838	2.1936	BMP2
negative regulation of autophagosome assembly (GO:1902902)	0.377122	0.617838	2.1936	NUPR1
negative regulation of cell morphogenesis involved in differentiation (GO:0010771)	0.377122	0.617838	2.1936	DMTN
negative regulation of gluconeogenesis (GO:0045721)	0.377122	0.617838	2.1936	ERFE
negative regulation of potassium ion transport (GO:0043267)	0.377122	0.617838	2.1936	CASQ2
negative regulation of substrate adhesion-dependent cell spreading (GO:1900025)	0.377122	0.617838	2.1936	DMTN
negative regulation of vascular endothelial growth factor receptor signaling pathway (GO:0030948)	0.377122	0.617838	2.1936	EMILIN1
pathway-restricted SMAD protein phosphorylation (GO:0060389)	0.377122	0.617838	2.1936	BMP2
poly-N-acetyllactosamine metabolic process (GO:0030309)	0.377122	0.617838	2.1936	B3GALT5
positive regulation of calcineurin-mediated signaling (GO:0106058)	0.377122	0.617838	2.1936	AKAP6
positive regulation of calcineurin-NFAT signaling cascade (GO:0070886)	0.377122	0.617838	2.1936	AKAP6
positive regulation of calcium ion import (GO:0090280)	0.377122	0.617838	2.1936	STC1
positive regulation of calcium ion-dependent exocytosis (GO:0045956)	0.377122	0.617838	2.1936	CACNA1G
positive regulation of calcium-mediated signaling (GO:0050850)	0.377122	0.617838	2.1936	TREM2
positive regulation of cell aging (GO:0090343)	0.377122	0.617838	2.1936	LMNA
positive regulation of fatty acid biosynthetic process (GO:0045723)	0.377122	0.617838	2.1936	APOA1
positive regulation of histone deacetylation (GO:0031065)	0.377122	0.617838	2.1936	APLNR
positive regulation of nuclear-transcribed mRNA poly(A) tail shortening (GO:0060213)	0.377122	0.617838	2.1936	BTG2
positive regulation of protein localization to cell surface (GO:2000010)	0.377122	0.617838	2.1936	TYROBP
positive regulation of purine nucleotide biosynthetic process (GO:1900373)	0.377122	0.617838	2.1936	TREM2
positive regulation of sodium ion transport (GO:0010765)	0.377122	0.617838	2.1936	PKP2
positive regulation of steroid metabolic process (GO:0045940)	0.377122	0.617838	2.1936	APOA1
protein heterotetramerization (GO:0051290)	0.377122	0.617838	2.1936	GRIN2B
cellular response to lipid (GO:0071396)	0.383016	0.624478	1.11124	TBX1;TESC;SERPINE1;SPP1;RORC;ATP1A2;SOX9;CFTR;ADCY5
anterograde axonal transport (GO:0008089)	0.383367	0.624478	1.47916	HSPB1;RAB27B
regulation of p38MAPK cascade (GO:1900744)	0.383367	0.624478	1.47916	BMP2;TREM2
regulation of protein autophosphorylation (GO:0031952)	0.383367	0.624478	1.47916	NEK10;PDGFA
glutamate receptor signaling pathway (GO:0007215)	0.383367	0.624478	1.47916	GRIN3A;GRIN2B
lysosome localization (GO:0032418)	0.383367	0.624478	1.47916	KIT;MAP6
negative regulation of epithelial cell apoptotic process (GO:1904036)	0.383367	0.624478	1.47916	SERPINE1;NUPR1
positive regulation of calcium ion transport (GO:0051928)	0.383367	0.624478	1.47916	STC1;MYLK
positive regulation of myeloid cell differentiation (GO:0045639)	0.383367	0.624478	1.47916	TESC;INHBA
positive regulation of signaling receptor activity (GO:2000273)	0.383367	0.624478	1.47916	TGFA;EPHB2
positive regulation of neuron projection development (GO:0010976)	0.38607	0.626944	1.22392	NTRK1;PLPPR5;COBL;ROR1
activation of protein kinase activity (GO:0032147)	0.38618	0.626944	1.17877	NRK;NTF3;MT3;DYNAP;ADCY5
regulation of programmed cell death (GO:0043067)	0.391407	0.626944	1.08987	NTRK1;ACTN1;PERP;IGFBP3;STK26;NTF3;SOX9;DYNAP
COPII vesicle coating (GO:0048208)	0.392562	0.626944	1.2624	GRIA1;TGFA;F5
vesicle coating (GO:0006901)	0.392562	0.626944	1.2624	GRIA1;TGFA;F5
vesicle targeting, rough ER to cis-Golgi (GO:0048207)	0.392562	0.626944	1.2624	GRIA1;TGFA;F5
negative regulation of endopeptidase activity (GO:0010951)	0.392562	0.626944	1.2624	SERPINE1;MT3;SERPINA5
negative regulation of peptidase activity (GO:0010466)	0.392562	0.626944	1.2624	ECM1;SERPINE1;SERPINA5
transforming growth factor beta receptor signaling pathway (GO:0007179)	0.394209	0.626944	1.18294	GDF10;APOA1;SMAD9;LTBP2
regulation of phosphoprotein phosphatase activity (GO:0043666)	0.396133	0.626944	1.38886	ITGA1;AGTR2
response to estradiol (GO:0032355)	0.396133	0.626944	1.38886	GGT5;CYP19A1
positive regulation of insulin secretion (GO:0032024)	0.396133	0.626944	1.38886	RBP4;CFTR
positive regulation of production of molecular mediator of immune response (GO:0002702)	0.396133	0.626944	1.38886	RBP4;EPHB2
positive regulation of signaling (GO:0023056)	0.396133	0.626944	1.38886	RIMS2;BVES
activation of cysteine-type endopeptidase activity (GO:0097202)	0.399404	0.626944	1.90557	PERP
carbohydrate transport (GO:0008643)	0.399404	0.626944	1.90557	AQP2
cardiac left ventricle morphogenesis (GO:0003214)	0.399404	0.626944	1.90557	RYR2
regulation of DNA methylation-dependent heterochromatin assembly (GO:0090308)	0.399404	0.626944	1.90557	AICDA
regulation of fatty acid beta-oxidation (GO:0031998)	0.399404	0.626944	1.90557	MFSD2A
regulation of histone deacetylation (GO:0031063)	0.399404	0.626944	1.90557	APLNR
regulation of integrin-mediated signaling pathway (GO:2001044)	0.399404	0.626944	1.90557	DMTN
regulation of lamellipodium organization (GO:1902743)	0.399404	0.626944	1.90557	DMTN
covalent chromatin modification (GO:0016569)	0.399404	0.626944	1.90557	MT3
detection of bacterium (GO:0016045)	0.399404	0.626944	1.90557	SSC5D
regulation of nitric-oxide synthase biosynthetic process (GO:0051769)	0.399404	0.626944	1.90557	IL33
regulation of protein kinase C signaling (GO:0090036)	0.399404	0.626944	1.90557	ADGRV1
regulation of response to endoplasmic reticulum stress (GO:1905897)	0.399404	0.626944	1.90557	NUPR1
regulation of retinoic acid receptor signaling pathway (GO:0048385)	0.399404	0.626944	1.90557	CYP26B1
regulation of sensory perception of pain (GO:0051930)	0.399404	0.626944	1.90557	TMEM100
regulation of vasculogenesis (GO:2001212)	0.399404	0.626944	1.90557	TMEM100
relaxation of muscle (GO:0090075)	0.399404	0.626944	1.90557	ATP1A2
renal absorption (GO:0070293)	0.399404	0.626944	1.90557	HAS2
heart process (GO:0003015)	0.399404	0.626944	1.90557	ACE
heterochromatin organization (GO:0070828)	0.399404	0.626944	1.90557	PRDM16
response to UV-A (GO:0070141)	0.399404	0.626944	1.90557	MMP9
retinal metabolic process (GO:0042574)	0.399404	0.626944	1.90557	CYP1B1
immune response-regulating cell surface receptor signaling pathway (GO:0002768)	0.399404	0.626944	1.90557	KIT
secretion (GO:0046903)	0.399404	0.626944	1.90557	FBLN5
sodium-independent organic anion transport (GO:0043252)	0.399404	0.626944	1.90557	SLCO3A1
sulfate transport (GO:0008272)	0.399404	0.626944	1.90557	SLC26A7
manganese ion transport (GO:0006828)	0.399404	0.626944	1.90557	TRPC1
T-helper cell differentiation (GO:0042093)	0.399404	0.626944	1.90557	RORC
thymus development (GO:0048538)	0.399404	0.626944	1.90557	TBX1
microvillus organization (GO:0032528)	0.399404	0.626944	1.90557	STK26
vasodilation (GO:0042311)	0.399404	0.626944	1.90557	AGTR2
monoacylglycerol metabolic process (GO:0046462)	0.399404	0.626944	1.90557	DGAT2
myeloid dendritic cell activation (GO:0001773)	0.399404	0.626944	1.90557	BATF3
negative regulation of bone mineralization (GO:0030502)	0.399404	0.626944	1.90557	ECM1
negative regulation of cell migration involved in sprouting angiogenesis (GO:0090051)	0.399404	0.626944	1.90557	THBS1
negative regulation of cyclase activity (GO:0031280)	0.399404	0.626944	1.90557	ADGRV1
negative regulation of interleukin-12 production (GO:0032695)	0.399404	0.626944	1.90557	THBS1
negative regulation of neuroinflammatory response (GO:0150079)	0.399404	0.626944	1.90557	TREM2
negative regulation of pri-miRNA transcription by RNA polymerase II (GO:1902894)	0.399404	0.626944	1.90557	SOX9
negative regulation of T cell differentiation (GO:0045581)	0.399404	0.626944	1.90557	IHH
negative regulation of TORC1 signaling (GO:1904262)	0.399404	0.626944	1.90557	SPAAR
nucleoside phosphate biosynthetic process (GO:1901293)	0.399404	0.626944	1.90557	AK1
nucleoside phosphate catabolic process (GO:1901292)	0.399404	0.626944	1.90557	ENTPD2
nucleoside triphosphate metabolic process (GO:0009141)	0.399404	0.626944	1.90557	AK1
positive regulation of alpha-beta T cell differentiation (GO:0046638)	0.399404	0.626944	1.90557	IHH
positive regulation of cardiac muscle cell proliferation (GO:0060045)	0.399404	0.626944	1.90557	GLI1
positive regulation of glycogen biosynthetic process (GO:0045725)	0.399404	0.626944	1.90557	SORBS1
positive regulation of insulin secretion involved in cellular response to glucose stimulus (GO:0035774)	0.399404	0.626944	1.90557	CFTR
positive regulation of long-term synaptic potentiation (GO:1900273)	0.399404	0.626944	1.90557	EPHB2
positive regulation of potassium ion transmembrane transporter activity (GO:1901018)	0.399404	0.626944	1.90557	GALR2
positive regulation of protein deacetylation (GO:0090312)	0.399404	0.626944	1.90557	APLNR
positive regulation of superoxide anion generation (GO:0032930)	0.399404	0.626944	1.90557	TYROBP
lipid homeostasis (GO:0055088)	0.402263	0.630737	1.20922	DGAT2;APOA1;TREM2
negative regulation of intrinsic apoptotic signaling pathway (GO:2001243)	0.402263	0.630737	1.20922	HSPB1;ACKR3;MMP9
regulation of intracellular transport (GO:0032386)	0.408776	0.638742	1.30541	MYBPC3;NEFH
regulation of peptidyl-threonine phosphorylation (GO:0010799)	0.408776	0.638742	1.30541	CEMIP;DMTN
endothelial cell migration (GO:0043542)	0.408776	0.638742	1.30541	CYP1B1;FSTL1
positive regulation of transport (GO:0051050)	0.410433	0.638742	1.10556	TFR2;APOA1;RAB27A;TREM2
protein phosphorylation (GO:0006468)	0.411846	0.638742	0.95487	PRRT1;NTRK1;PNCK;DMPK;IGFBP3;NRK;MAPK13;MAPK10;BMP2;EFEMP1;NUAK2;STK26;KIT;NEK10;MAP3K21;FAM20C;EPHB2;TRIB2;MARK1
positive regulation of ERK1 and ERK2 cascade (GO:0070374)	0.418115	0.638742	0.999045	NTRK1;BMP2;PDGFA;ACKR3;ROR1;TREM2;MT3
Wnt signaling pathway (GO:0016055)	0.418512	0.638742	1.06902	SFRP4;PORCN;NXN;SFRP5
pyrimidine nucleoside metabolic process (GO:0006213)	0.420891	0.638742	1.66835	NT5E
androgen receptor signaling pathway (GO:0030521)	0.420891	0.638742	1.66835	PMEPA1
regulation of amyloid fibril formation (GO:1905906)	0.420891	0.638742	1.66835	TREM2
cardiac myofibril assembly (GO:0055003)	0.420891	0.638742	1.66835	NEB
catecholamine metabolic process (GO:0006584)	0.420891	0.638742	1.66835	DRD4
cellular response to arsenic-containing substance (GO:0071243)	0.420891	0.638742	1.66835	MAPK13
cellular response to ATP (GO:0071318)	0.420891	0.638742	1.66835	RYR3
regulation of establishment of protein localization (GO:0070201)	0.420891	0.638742	1.66835	TREM2
regulation of extracellular matrix organization (GO:1903053)	0.420891	0.638742	1.66835	ANGPTL7
cellular sodium ion homeostasis (GO:0006883)	0.420891	0.638742	1.66835	ATP1A2
regulation of integrin activation (GO:0033623)	0.420891	0.638742	1.66835	FBLIM1
regulation of microglial cell activation (GO:1903978)	0.420891	0.638742	1.66835	TREM2
regulation of neuron projection arborization (GO:0150011)	0.420891	0.638742	1.66835	MFSD2A
regulation of non-canonical Wnt signaling pathway (GO:2000050)	0.420891	0.638742	1.66835	SFRP4
regulation of nuclear-transcribed mRNA poly(A) tail shortening (GO:0060211)	0.420891	0.638742	1.66835	BTG2
embryonic cranial skeleton morphogenesis (GO:0048701)	0.420891	0.638742	1.66835	TBX1
endoplasmic reticulum tubular network organization (GO:0071786)	0.420891	0.638742	1.66835	REEP1
engulfment of apoptotic cell (GO:0043652)	0.420891	0.638742	1.66835	THBS1
regulation of sequestering of triglyceride (GO:0010889)	0.420891	0.638742	1.66835	TREM2
eye photoreceptor cell development (GO:0042462)	0.420891	0.638742	1.66835	MYO7A
regulation of superoxide anion generation (GO:0032928)	0.420891	0.638742	1.66835	TYROBP
fibrinolysis (GO:0042730)	0.420891	0.638742	1.66835	SERPINE1
regulation of triglyceride biosynthetic process (GO:0010866)	0.420891	0.638742	1.66835	MFSD2A
response to muscle stretch (GO:0035994)	0.420891	0.638742	1.66835	RYR2
icosanoid biosynthetic process (GO:0046456)	0.420891	0.638742	1.66835	MGST2
RNA phosphodiester bond hydrolysis, endonucleolytic (GO:0090502)	0.420891	0.638742	1.66835	SLFN14
superoxide anion generation (GO:0042554)	0.420891	0.638742	1.66835	DUOX2
macrophage differentiation (GO:0030225)	0.420891	0.638742	1.66835	MMP9
microvillus assembly (GO:0030033)	0.420891	0.638742	1.66835	STK26
vitamin D metabolic process (GO:0042359)	0.420891	0.638742	1.66835	LRP2
myoblast fusion (GO:0007520)	0.420891	0.638742	1.66835	ADAMTS15
negative regulation of androgen receptor signaling pathway (GO:0060766)	0.420891	0.638742	1.66835	HEYL
negative regulation of cellular component movement (GO:0051271)	0.420891	0.638742	1.66835	ACTN1
negative regulation of leukocyte mediated cytotoxicity (GO:0001911)	0.420891	0.638742	1.66835	CLEC12B
negative regulation of single stranded viral RNA replication via double stranded DNA intermediate (GO:0045869)	0.420891	0.638742	1.66835	AICDA
neurotrophin TRK receptor signaling pathway (GO:0048011)	0.420891	0.638742	1.66835	NTRK1
nitric oxide biosynthetic process (GO:0006809)	0.420891	0.638742	1.66835	CYP1B1
nucleobase-containing small molecule catabolic process (GO:0034656)	0.420891	0.638742	1.66835	ENTPD2
peptidyl-tyrosine autophosphorylation (GO:0038083)	0.420891	0.638742	1.66835	NTRK1
positive regulation of acute inflammatory response (GO:0002675)	0.420891	0.638742	1.66835	CREB3L3
positive regulation of DNA damage response, signal transduction by p53 class mediator (GO:0043517)	0.420891	0.638742	1.66835	PLA2R1
positive regulation of glycogen metabolic process (GO:0070875)	0.420891	0.638742	1.66835	SORBS1
positive regulation of natural killer cell activation (GO:0032816)	0.420891	0.638742	1.66835	TYROBP
positive regulation of osteoclast differentiation (GO:0045672)	0.420891	0.638742	1.66835	TYROBP
prostanoid biosynthetic process (GO:0046457)	0.420891	0.638742	1.66835	PTGES
protein hydroxylation (GO:0018126)	0.420891	0.638742	1.66835	EGLN3
protein kinase A signaling (GO:0010737)	0.420891	0.638742	1.66835	MYOM1
protein localization to cell-cell junction (GO:0150105)	0.420891	0.638742	1.66835	DSP
regulation of sodium ion transmembrane transporter activity (GO:2000649)	0.421287	0.638742	1.22816	FGF14;OSR1
response to organonitrogen compound (GO:0010243)	0.421287	0.638742	1.22816	GLRB;DRD4
synaptic vesicle exocytosis (GO:0016079)	0.421287	0.638742	1.22816	RIMS2;PCLO
negative regulation of blood coagulation (GO:0030195)	0.421287	0.638742	1.22816	SERPINE1;PDGFA
negative regulation of cell-substrate adhesion (GO:0010812)	0.421287	0.638742	1.22816	DMTN;THBS1
negative regulation of ERBB signaling pathway (GO:1901185)	0.421287	0.638742	1.22816	ITGA1;TGFA
positive regulation of catalytic activity (GO:0043085)	0.421287	0.638742	1.22816	APOA1;MT3
positive regulation of cell cycle (GO:0045787)	0.421528	0.638742	1.11057	SMOC2;CITED2;NUPR1
positive regulation of cysteine-type endopeptidase activity involved in apoptotic process (GO:0043280)	0.421718	0.638742	1.02252	PRR7;EGLN3;FAM162A;COL4A3;ROBO1
positive regulation of cytosolic calcium ion concentration (GO:0007204)	0.429674	0.650447	0.97059	RYR2;JPH2;NMUR2;ACKR3;S1PR3;ADCY5
regulation of epidermal growth factor receptor signaling pathway (GO:0042058)	0.431082	0.652232	1.0648	ITGA1;TGFA;MMP9
regulation of release of cytochrome c from mitochondria (GO:0090199)	0.433662	0.655091	1.15653	FAM162A;MMP9
T cell differentiation (GO:0030217)	0.433662	0.655091	1.15653	KIT;LEPR
negative regulation of cell-cell adhesion (GO:0022408)	0.433662	0.655091	1.15653	BMP2;APOA1
generation of neurons (GO:0048699)	0.434981	0.655284	0.926952	HEYL;EMX2;IRX3;DNER;ATOH8;MDGA1;LHX9;MARK1
protein homooligomerization (GO:0051260)	0.43584	0.655284	0.966456	SCARA5;SLC1A5;AQP2;RYR3;HCN1
canonical Wnt signaling pathway (GO:0060070)	0.440578	0.655284	1.02122	SFRP4;PORCN;SFRP5
purine ribonucleoside monophosphate biosynthetic process (GO:0009168)	0.441609	0.655284	1.47058	AMPD3
regulation of activin receptor signaling pathway (GO:0032925)	0.441609	0.655284	1.47058	FSTL3
regulation of amyloid-beta clearance (GO:1900221)	0.441609	0.655284	1.47058	TREM2
regulation of ATP biosynthetic process (GO:2001169)	0.441609	0.655284	1.47058	TREM2
basement membrane organization (GO:0071711)	0.441609	0.655284	1.47058	CMA1
regulation of cellular carbohydrate metabolic process (GO:0010675)	0.441609	0.655284	1.47058	RORC
regulation of cholesterol storage (GO:0010885)	0.441609	0.655284	1.47058	TREM2
regulation of fatty acid oxidation (GO:0046320)	0.441609	0.655284	1.47058	SOX9
regulation of hormone secretion (GO:0046883)	0.441609	0.655284	1.47058	SCG5
regulation of intrinsic apoptotic signaling pathway in response to DNA damage (GO:1902229)	0.441609	0.655284	1.47058	ACKR3
regulation of leukocyte activation (GO:0002694)	0.441609	0.655284	1.47058	MYO18A
dendritic spine morphogenesis (GO:0060997)	0.441609	0.655284	1.47058	EPHB2
digestive tract morphogenesis (GO:0048546)	0.441609	0.655284	1.47058	GLI1
regulation of oxidative phosphorylation (GO:0002082)	0.441609	0.655284	1.47058	NUPR1
regulation of systemic arterial blood pressure (GO:0003073)	0.441609	0.655284	1.47058	ACE
glycosphingolipid biosynthetic process (GO:0006688)	0.441609	0.655284	1.47058	A4GALT
response to organophosphorus (GO:0046683)	0.441609	0.655284	1.47058	DUOX2
negative regulation of lyase activity (GO:0051350)	0.441609	0.655284	1.47058	ADGRV1
negative regulation of natural killer cell mediated cytotoxicity (GO:0045953)	0.441609	0.655284	1.47058	CLEC12B
negative regulation of platelet activation (GO:0010544)	0.441609	0.655284	1.47058	PDGFA
neutrophil activation (GO:0042119)	0.441609	0.655284	1.47058	TYROBP
nitric oxide metabolic process (GO:0046209)	0.441609	0.655284	1.47058	CYP1B1
nucleotide catabolic process (GO:0009166)	0.441609	0.655284	1.47058	NT5E
oogenesis (GO:0048477)	0.441609	0.655284	1.47058	FMN2
platelet-derived growth factor receptor signaling pathway (GO:0048008)	0.441609	0.655284	1.47058	PDGFA
polyol biosynthetic process (GO:0046173)	0.441609	0.655284	1.47058	CYP27A1
positive regulation of collagen biosynthetic process (GO:0032967)	0.441609	0.655284	1.47058	SCX
positive regulation of endothelial cell apoptotic process (GO:2000353)	0.441609	0.655284	1.47058	THBS1
positive regulation of leukocyte adhesion to vascular endothelial cell (GO:1904996)	0.441609	0.655284	1.47058	SELE
positive regulation of myeloid leukocyte cytokine production involved in immune response (GO:0061081)	0.441609	0.655284	1.47058	KIT
protein localization to endoplasmic reticulum (GO:0070972)	0.441609	0.655284	1.47058	RYR2
positive regulation of programmed cell death (GO:0043068)	0.445695	0.659921	0.872862	FGD3;NTRK1;SFRP4;BMP2;PRR7;CSRNP3;TNFRSF12A;FAM162A;IGFBP3;ARHGEF19;CYP1B1
regulation of chemokine production (GO:0032642)	0.445892	0.659921	1.09003	IL33;TREM2
regulation of extrinsic apoptotic signaling pathway via death domain receptors (GO:1902041)	0.445892	0.659921	1.09003	SERPINE1;THBS1
determination of left/right symmetry (GO:0007368)	0.445892	0.659921	1.09003	TBX1;CITED2
positive regulation of protein tyrosine kinase activity (GO:0061098)	0.445892	0.659921	1.09003	ACE;TGFA
regulation of tumor necrosis factor production (GO:0032680)	0.456873	0.670951	0.888488	IL33;TYROBP;HSPB1;EPHB2;THBS1
heart looping (GO:0001947)	0.457974	0.670951	1.02819	IHH;APLNR
positive regulation of peptide hormone secretion (GO:0090277)	0.457974	0.670951	1.02819	RBP4;TFR2
positive regulation of T cell differentiation (GO:0045582)	0.457974	0.670951	1.02819	IHH;GLI2
cellular response to cytokine stimulus (GO:0071345)	0.458882	0.670951	0.815981	LAMA5;VCAM1;CEBPD;PDE1B;RORC;F13A1;AKAP6;PIK3R1;MMP9;MAPK13;IRAK2;KIT;LEPR;LCN2;HAS2;SOX9;IL13RA2;DUOX2
carbohydrate homeostasis (GO:0033500)	0.459381	0.670951	0.940122	RBP4;LEPR;SLC2A4
COPII-coated vesicle budding (GO:0090114)	0.459381	0.670951	0.940122	GRIA1;TGFA;F5
establishment of protein localization to membrane (GO:0090150)	0.459381	0.670951	0.940122	REEP1;FRMPD1;NACAD
wound healing (GO:0042060)	0.459381	0.670951	0.940122	DSP;TPM1;PDGFA
activation of protein kinase A activity (GO:0034199)	0.461588	0.670951	1.30397	ADCY5
amyloid-beta metabolic process (GO:0050435)	0.461588	0.670951	1.30397	ACE
regulation of Arp2/3 complex-mediated actin nucleation (GO:0034315)	0.461588	0.670951	1.30397	CTNNA2
regulation of cellular respiration (GO:0043457)	0.461588	0.670951	1.30397	PRDM16
cellular biogenic amine biosynthetic process (GO:0042401)	0.461588	0.670951	1.30397	MOXD1
regulation of establishment of endothelial barrier (GO:1903140)	0.461588	0.670951	1.30397	S1PR3
cellular response to fatty acid (GO:0071398)	0.461588	0.670951	1.30397	DGAT2
regulation of NLRP3 inflammasome complex assembly (GO:1900225)	0.461588	0.670951	1.30397	TREM2
regulation of receptor recycling (GO:0001919)	0.461588	0.670951	1.30397	BVES
establishment of protein localization to endoplasmic reticulum (GO:0072599)	0.461588	0.670951	1.30397	RYR2
regulation of stem cell proliferation (GO:0072091)	0.461588	0.670951	1.30397	ACE
reverse cholesterol transport (GO:0043691)	0.461588	0.670951	1.30397	APOA1
ruffle organization (GO:0031529)	0.461588	0.670951	1.30397	TPM1
stem cell development (GO:0048864)	0.461588	0.670951	1.30397	SOX8
vasculature development (GO:0001944)	0.461588	0.670951	1.30397	APLNR
negative regulation of ATP metabolic process (GO:1903579)	0.461588	0.670951	1.30397	NUPR1
negative regulation of ATPase activity (GO:0032780)	0.461588	0.670951	1.30397	TNNT2
negative regulation of cytokine production involved in immune response (GO:0002719)	0.461588	0.670951	1.30397	APOA1
negative regulation of fatty acid metabolic process (GO:0045922)	0.461588	0.670951	1.30397	SOX9
negative regulation of peptidyl-threonine phosphorylation (GO:0010801)	0.461588	0.670951	1.30397	DMTN
pharyngeal system development (GO:0060037)	0.461588	0.670951	1.30397	TBX1
positive regulation of collagen metabolic process (GO:0010714)	0.461588	0.670951	1.30397	SCX
positive regulation of dendrite extension (GO:1903861)	0.461588	0.670951	1.30397	RIMS2
positive regulation of positive chemotaxis (GO:0050927)	0.461588	0.670951	1.30397	NTF3
positive regulation of transcription of Notch receptor target (GO:0007221)	0.461588	0.670951	1.30397	HEYL
protein heterooligomerization (GO:0051291)	0.461588	0.670951	1.30397	GRIN2B
phosphorylation (GO:0016310)	0.462181	0.67147	0.811893	PRRT1;NTRK1;DMPK;IGFBP3;NRK;MAPK10;BMP2;NUAK2;STK26;NEK10;MAP3K21;FAM20C;EPHB2;TRIB2;MARK1
regulation of protein secretion (GO:0050708)	0.463837	0.673532	0.864025	MYOM1;MYO18A;CACNA2D2;TREM2;DRD4
negative regulation of neuron death (GO:1901215)	0.466346	0.676487	0.876166	NTRK1;GDNF;NTF3;MT3
positive regulation of defense response (GO:0031349)	0.466346	0.676487	0.876166	IL33;SERPINE1;MGST2;MAPK13
fatty acid biosynthetic process (GO:0006633)	0.468681	0.677332	0.902383	HACD1;ELOVL4;ELOVL6
phosphatidylinositol-mediated signaling (GO:0048015)	0.468681	0.677332	0.902383	NTRK1;PIK3R1;PLCH2
regulation of endothelial cell apoptotic process (GO:2000351)	0.469901	0.677332	0.970612	SERPINE1;THBS1
intracellular steroid hormone receptor signaling pathway (GO:0030518)	0.469901	0.677332	0.970612	PMEPA1;PADI2
negative regulation of epidermal growth factor receptor signaling pathway (GO:0042059)	0.469901	0.677332	0.970612	ITGA1;TGFA
neurotransmitter secretion (GO:0007269)	0.469901	0.677332	0.970612	RIMS2;PCLO
positive regulation of osteoblast differentiation (GO:0045669)	0.469901	0.677332	0.970612	FBN2;BMP2
positive regulation of stress fiber assembly (GO:0051496)	0.469901	0.677332	0.970612	TPM1;APOA1
negative regulation of cell growth (GO:0030308)	0.470773	0.677332	0.840283	DACT3;SLIT3;AGTR2;INHBA;MT3
negative regulation of growth (GO:0045926)	0.470773	0.677332	0.840283	DACT3;SLIT3;AGTR2;INHBA;MT3
organic anion transport (GO:0015711)	0.474187	0.677332	0.847949	SLCO3A1;SLC52A3;SLC26A7;CFTR
negative regulation of cytokine production (GO:0001818)	0.476291	0.677332	0.800813	TYROBP;APOA1;SSC5D;TREM2;INHBA;TRIB2;THBS1
acidic amino acid transport (GO:0015800)	0.480852	0.677332	1.16229	SLC6A6
regulation of B cell differentiation (GO:0045577)	0.480852	0.677332	1.16229	INHBA
base conversion or substitution editing (GO:0016553)	0.480852	0.677332	1.16229	AICDA
regulation of catabolic process (GO:0009894)	0.480852	0.677332	1.16229	RARRES2
carbohydrate derivative transport (GO:1901264)	0.480852	0.677332	1.16229	MFSD2A
cell migration involved in sprouting angiogenesis (GO:0002042)	0.480852	0.677332	1.16229	ROBO1
regulation of dendrite extension (GO:1903859)	0.480852	0.677332	1.16229	RIMS2
cellular response to zinc ion (GO:0071294)	0.480852	0.677332	1.16229	MT3
regulation of multicellular organism growth (GO:0040014)	0.480852	0.677332	1.16229	MFSD2A
regulation of platelet aggregation (GO:0090330)	0.480852	0.677332	1.16229	DMTN
embryonic digit morphogenesis (GO:0042733)	0.480852	0.677332	1.16229	OSR1
endothelial cell proliferation (GO:0001935)	0.480852	0.677332	1.16229	ANGPT4
regulation of protein sumoylation (GO:0033233)	0.480852	0.677332	1.16229	RASD2
epithelial structure maintenance (GO:0010669)	0.480852	0.677332	1.16229	RBP4
establishment of vesicle localization (GO:0051650)	0.480852	0.677332	1.16229	RAB27A
regulation of single stranded viral RNA replication via double stranded DNA intermediate (GO:0045091)	0.480852	0.677332	1.16229	AICDA
fluid transport (GO:0042044)	0.480852	0.677332	1.16229	AQP2
G protein-coupled acetylcholine receptor signaling pathway (GO:0007213)	0.480852	0.677332	1.16229	CHRM4
regulation of vascular endothelial cell proliferation (GO:1905562)	0.480852	0.677332	1.16229	COL4A3
high-density lipoprotein particle remodeling (GO:0034375)	0.480852	0.677332	1.16229	APOA1
hyaluronan catabolic process (GO:0030214)	0.480852	0.677332	1.16229	CEMIP
rRNA catabolic process (GO:0016075)	0.480852	0.677332	1.16229	SLFN14
intracellular estrogen receptor signaling pathway (GO:0030520)	0.480852	0.677332	1.16229	PADI2
[truncated: 850 more rows]
