# Supplementary material for: Transcriptomic Profiling of Gene Expression Associated with Granulosa Cell Tumor Development in a Mouse Model
Source: Cancers (Basel). 2022 Apr 27;14(9):2184. doi: 10.3390/cancers14092184 (PMC9105549; doi:10.3390/cancers14092184)
Supplement: Supplementary file 1 [file cancers-14-02184-s001.zip › cancers-1620022-supplementary/Supplementary/Table S3.xlsx]

## Sheet: GO_Molecular_Function
Term	P-value	Adjusted P-value	Combined Score	Genes
calcium ion binding (GO:0005509)	1.23698e-07	6.65496e-05	47.9775	RYR2;SPARC;IHH;TCHH;LRP2;THBS1;RYR3;THBS4;CDH6;COMP;CLEC3B;PCLO;SCUBE1;CALB1;DNER;SLIT3;DUOX2;ADGRV1;KCNIP1;TESC;TNNC1;S100B;ASPN;SMOC2;PLSCR2;S100A6;CASQ2;PADI2;SPARCL1;CDHR5;DSG2;PADI4;MASP1;DSC2
metal ion binding (GO:0046872)	4.31596e-06	0.00116099	28.8642	RYR2;SPARC;ATP10D;IHH;TCHH;LRP2;THBS1;RYR3;THBS4;CDH6;COMP;CLEC3B;NUAK2;PCLO;SCUBE1;CALB1;DNER;SLIT3;DUOX2;MARK1;ADGRV1;KCNIP1;TESC;TNNC1;IGFBP3;S100B;MT3;ASPN;SMOC2;PLSCR2;STK26;S100A6;CASQ2;PADI2;SPARCL1;DSG2;CDHR5;PADI4;MASP1;DSC2
cell adhesive protein binding involved in bundle of His cell-Purkinje myocyte communication (GO:0086083)	7.87032e-06	0.00141141	1275.01	DSP;PKP2;DSG2;DSC2
muscle alpha-actinin binding (GO:0051371)	0.000128263	0.0164178	121.642	PDLIM1;PDLIM3;SYNPO2;LDB3;PDLIM7
voltage-gated potassium channel activity (GO:0005249)	0.000156909	0.0164178	37.0404	KCNG4;KCNT1;KCNE2;KCNJ10;KCNE3;KCND3;KCNE4;KCNB2;KCNK2;HCN2;HCN1
ion channel activity (GO:0005216)	0.000195129	0.0164178	35.1254	GRIA1;GABRB1;GRIN3A;GRID1;CHRNA4;TRPC1;P2RX1;TRPV2;NALCN;GRIN2B;CALHM5
actin binding (GO:0003779)	0.000213614	0.0164178	24.6037	DMTN;TPM2;SYNPO2;TPM1;COBL;LDB3;FMN2;SORBS1;SPTB;MYL4;PDLIM1;SMTN;PDLIM3;TNNT2;COTL1;PDLIM7;MSRB1
protein binding involved in heterotypic cell-cell adhesion (GO:0086080)	0.000286298	0.0192535	147.48	DSP;PKP2;DSG2;DSC2
ligand-gated channel activity (GO:0022834)	0.000582285	0.028572	50.5876	GRIA1;GABRB1;GRIN3A;CHRNA4;GRID1;GRIN2B
alanine transmembrane transporter activity (GO:0022858)	0.000637293	0.028572	99.7508	SLC6A6;SLC7A8;SLC6A14;SLC38A5
cAMP binding (GO:0030552)	0.000637293	0.028572	99.7508	POPDC2;PDE4D;BVES;HCN1
voltage-gated potassium channel activity involved in ventricular cardiac muscle cell action potential repolarization (GO:1902282)	0.000637293	0.028572	99.7508	KCNE2;KCNE3;KCND3;KCNE4
ligand-gated ion channel activity (GO:0015276)	0.000700434	0.0289872	47.3572	GRIA1;GABRB1;GRIN3A;CHRNA4;GRID1;GRIN2B
alpha-actinin binding (GO:0051393)	0.00139002	0.0512775	46.9756	PDLIM1;PDLIM3;SYNPO2;LDB3;PDLIM7
myosin heavy chain binding (GO:0032036)	0.00142967	0.0512775	133.037	MYBPC3;MYL4;NKD2
voltage-gated potassium channel activity involved in cardiac muscle cell action potential repolarization (GO:0086008)	0.00161319	0.0542436	63.3796	KCNE2;KCNE3;KCND3;KCNE4
metalloexopeptidase activity (GO:0008235)	0.00330955	0.0992537	22.6292	CPM;CPA2;ENPEP;ACE;MMP16;DPEP1;CPXM1
ligand-gated anion channel activity (GO:0099095)	0.00332076	0.0992537	44.1995	GABRB2;GABRB1;GLRB;CFTR
hydrolase activity, acting on carbon-nitrogen (but not peptide) bonds, in cyclic amides (GO:0016812)	0.00452283	0.120651	62.6452	AMDHD1;DPYSL5;DPEP1
neutral amino acid transmembrane transporter activity (GO:0015175)	0.00520431	0.120651	26.412	SLC6A6;SLC7A8;SLC6A14;SLC1A5;SLC38A5
potassium channel activity (GO:0005267)	0.00522574	0.120651	15.6854	KCNK5;KCNG4;KCNT1;KCND3;KCNMB1;KCNB2;KCNK2;HCN2;HCN1
transmembrane receptor protein tyrosine kinase activity (GO:0004714)	0.00540477	0.120651	18.7294	EPHA5;NTRK1;EFEMP1;KIT;ROR1;MST1R;EPHB2
delayed rectifier potassium channel activity (GO:0005251)	0.00595658	0.120651	24.8135	KCNE2;KCNG4;KCNE3;KCNE4;KCNB2
excitatory extracellular ligand-gated ion channel activity (GO:0005231)	0.00596607	0.120651	32.658	CHRNA2;GLRB;CHRNA4;P2RX1
postsynaptic neurotransmitter receptor activity (GO:0098960)	0.00596607	0.120651	32.658	GRIA1;CHRNA2;CHRNA4;DRD4
glycine binding (GO:0016594)	0.00605495	0.120651	51.8497	GRIN3A;GLRB;GRIN2B
outward rectifier potassium channel activity (GO:0015271)	0.00605495	0.120651	51.8497	KCNT1;KCND3;KCNK2
voltage-gated sodium channel activity (GO:0005248)	0.00708883	0.134915	29.8037	SCN3A;HCN2;CACNA1G;HCN1
ligand-gated cation channel activity (GO:0099094)	0.00773142	0.134915	14.6821	GRIA1;CHRNA2;KCNE2;KCNJ10;GRIN3A;CHRNA4;P2RX1;GRIN2B
3',5'-cyclic-AMP phosphodiesterase activity (GO:0004115)	0.00786085	0.134915	43.7307	PDE1B;PDE4D;PDE8B
voltage-gated cation channel activity (GO:0022843)	0.00789836	0.134915	13.4627	KCNG4;GRIN3A;KCND3;KCNB2;CACNA2D2;GRIN2B;CACNG4;HCN2;HCN1
cyclic nucleotide binding (GO:0030551)	0.0083426	0.134915	27.3046	POPDC2;PDE4D;BVES;HCN1
cation channel activity (GO:0005261)	0.00842972	0.134915	13.1317	KCNK5;RYR2;SLC24A4;TRPC1;P2RX1;TRPV2;NALCN;CALHM5;HCN1
potassium channel regulator activity (GO:0015459)	0.00852622	0.134915	17.6322	KCNE2;KCNE3;KCNIP1;KCNE4;KCNMB1;DRD4
insulin-like growth factor I binding (GO:0031994)	0.00995073	0.152957	37.441	IGFBP3;LRP2;IGFBP6
troponin I binding (GO:0031013)	0.0118772	0.168156	79.9249	TNNC1;TNNT2
oxidoreductase activity, acting on a sulfur group of donors, disulfide as acceptor (GO:0016671)	0.0118772	0.168156	79.9249	MSRB3;MSRB1
protein-arginine deiminase activity (GO:0004668)	0.0118772	0.168156	79.9249	PADI2;PADI4
lipid phosphatase activity (GO:0042577)	0.0123326	0.170127	32.4511	PLPPR3;PLPPR5;SGPP2
serine-type endopeptidase activity (GO:0004252)	0.0129427	0.17408	11.0772	PCSK2;TPSB2;PIK3IP1;CMA1;CELA1;MASP1;TPSAB1;TMPRSS13;MMP9
calcium ion transmembrane transporter activity (GO:0015085)	0.013398	0.175808	14.3274	RYR2;SLC24A4;TRPC1;TRPV2;ATP2B3;SLC8A2
serine-type peptidase activity (GO:0008236)	0.0142859	0.182996	10.0454	PCSK2;TPSB2;PIK3IP1;CMA1;HTRA3;CELA1;MASP1;TPSAB1;TMPRSS13;MMP9
glutathione transferase activity (GO:0004364)	0.0147764	0.183561	19.8579	GSTA3;GSTA2;MGST2;PTGES
insulin-like growth factor binding (GO:0005520)	0.0150125	0.183561	28.4146	IGFBP3;LRP2;IGFBP6
carboxylic acid transmembrane transporter activity (GO:0046943)	0.015802	0.188922	13.2374	SLC6A6;SLC7A8;SLC6A14;SLC16A6;SLC6A11;SLC38A5
coreceptor activity involved in Wnt signaling pathway, planar cell polarity pathway (GO:1904929)	0.0173962	0.20346	54.7805	ROR1;GPC6
tropomyosin binding (GO:0005523)	0.0179944	0.205979	25.0958	TNNT2;LMOD1;S100A6
transmembrane receptor protein kinase activity (GO:0019199)	0.0199426	0.223524	11.7987	EPHA5;NTRK1;KIT;ROR1;MST1R;EPHB2
protein homodimerization activity (GO:0042803)	0.0212775	0.228142	5.77176	MYOM1;TENM2;HSPB6;MTCL1;HSPB8;PDGFA;HSPB1;FBLN5;TRIM9;CREB3L3;IRAK2;STC2;MAP3K21;LRRFIP1;SOX6;NTRK1;TBX1;DGAT2;TESC;TNNC1;TPM2;ACTN1;TPM1;NR0B1;S100B;TYROBP;GDNF;STK26;KIT;S100A6;CASQ2;PADI2;MASP1
ionotropic glutamate receptor activity (GO:0004970)	0.021281	0.228142	22.3291	GRIA1;GRIN3A;GRIN2B
protein kinase C binding (GO:0005080)	0.0216269	0.228142	12.9898	DSP;CAVIN3;PKP2;HSPB1;DACT3
cell-matrix adhesion mediator activity (GO:0098634)	0.0237829	0.228485	40.4398	ITGA1;EMILIN1
fatty acid elongase activity (GO:0009922)	0.0237829	0.228485	40.4398	ELOVL4;ELOVL6
gamma-aminobutyric acid transmembrane transporter activity (GO:0015185)	0.0237829	0.228485	40.4398	SLC6A6;SLC6A11
insulin-like growth factor II binding (GO:0031995)	0.0237829	0.228485	40.4398	IGFBP3;IGFBP6
long-chain fatty acid binding (GO:0036041)	0.0237829	0.228485	40.4398	PRR7;FABP4
amyloid-beta binding (GO:0001540)	0.0242286	0.228684	9.68017	GRIA1;C1QA;BCHE;APOA1;TREM2;EPHB2;GRIN2B
amino acid binding (GO:0016597)	0.0263314	0.234661	14.0722	GRIN3A;GLRB;PADI4;GRIN2B
chloride channel activity (GO:0005254)	0.0265307	0.234661	10.1819	GABRB2;GABRB1;GLRB;TTYH1;SLC26A7;CFTR
cation transmembrane transporter activity (GO:0008324)	0.0277966	0.234661	11.2907	SLC6A6;SLC7A8;SLC6A14;SLC1A5;SLC38A5
leak channel activity (GO:0022840)	0.0287701	0.234661	18.0059	KCNK5;NALCN;KCNK2
ligand-gated calcium channel activity (GO:0099604)	0.0287701	0.234661	18.0059	RYR2;GRIN2B;RYR3
metallopeptidase activity (GO:0008237)	0.0296441	0.234661	7.67833	ADAMTS15;ACE;MMP16;ADAMTSL2;ADAM23;ADAM11;DPEP1;ADAMTS8;MMP9
amino acid transmembrane transporter activity (GO:0015171)	0.0300768	0.234661	10.7907	SLC6A6;SLC7A8;SLC6A14;SLC1A5;SLC38A5
calcium channel activity (GO:0005262)	0.0306288	0.234661	8.59727	RYR2;SLC24A4;TRPC1;ORAI2;TRPV2;CACNA2D2;CACNG4
Roundabout binding (GO:0048495)	0.0309682	0.234661	31.3186	SLIT3;LGR6
coreceptor activity involved in Wnt signaling pathway (GO:0071936)	0.0309682	0.234661	31.3186	ROR1;GPC6
glycine transmembrane transporter activity (GO:0015187)	0.0309682	0.234661	31.3186	SLC7A8;SLC38A5
L-glutamine transmembrane transporter activity (GO:0015186)	0.0309682	0.234661	31.3186	SLC1A5;SLC38A5
mitogen-activated protein kinase kinase binding (GO:0031434)	0.0309682	0.234661	31.3186	ACE;TRIB2
NMDA glutamate receptor activity (GO:0004972)	0.0309682	0.234661	31.3186	GRIN3A;GRIN2B
organic anion transmembrane transporter activity (GO:0008514)	0.0341603	0.255254	6.84524	SLC6A6;SLC7A8;SLCO3A1;SLC6A14;SLC52A3;SLC26A7;SLC1A5;CFTR;SLC38A5;MFSD2A
inorganic cation transmembrane transporter activity (GO:0022890)	0.0349815	0.257809	9.87556	TRPC1;P2RX1;TRPV2;NALCN;CALHM5
3',5'-cyclic-nucleotide phosphodiesterase activity (GO:0004114)	0.0374712	0.264827	14.8119	PDE1B;PDE4D;PDE8B
actinin binding (GO:0042805)	0.0374712	0.264827	14.8119	CSRP2;CSRP1;SYNPO2
steroid dehydrogenase activity, acting on the CH-OH group of donors, NAD or NADP as acceptor (GO:0033764)	0.0374712	0.264827	14.8119	DHRS9;HSD3B1;HSD17B3
oxidoreductase activity, acting on paired donors, with incorporation or reduction of molecular oxygen, NAD(P)H as one donor, and incorporation of one atom of oxygen (GO:0016709)	0.0386025	0.264827	11.0158	CYP27A1;CYP26B1;FMO1;FMO2
dipeptidase activity (GO:0016805)	0.0388872	0.264827	25.0841	ACE;DPEP1
intracellular cAMP-activated cation channel activity (GO:0005222)	0.0388872	0.264827	25.0841	HCN2;HCN1
exopeptidase activity (GO:0008238)	0.0403527	0.271372	9.05996	CPM;CPA2;ENPEP;ACE;DPEP1
acetylcholine receptor activity (GO:0015464)	0.0422685	0.280746	13.5169	CHRNA2;CHRNA4;CHRM4
sodium channel activity (GO:0005272)	0.0457743	0.293602	9.8239	SCN3A;HCN2;CACNA1G;HCN1
cyclic-nucleotide phosphodiesterase activity (GO:0004112)	0.0473573	0.293602	12.379	PDE1B;PDE4D;PDE8B
adenylate cyclase binding (GO:0008179)	0.0474783	0.293602	20.5983	AKAP6;ADCY5
store-operated calcium channel activity (GO:0015279)	0.0474783	0.293602	20.5983	TRPC1;ORAI2
calcium:sodium antiporter activity (GO:0005432)	0.0474783	0.293602	20.5983	SLC24A4;SLC8A2
fatty acid synthase activity (GO:0004312)	0.0474783	0.293602	20.5983	ELOVL4;ELOVL6
G protein-coupled receptor activity (GO:0004930)	0.048453	0.296224	4.93551	ADCYAP1R1;ADGRV1;ELOVL4;GPR34;MRGPRF;CRHR1;PDGFRL;GALR2;CNR1;GNRHR;APLNR;NMUR2;S1PR3;AGTR2;LGR6;LGR5
acetylcholine-gated cation-selective channel activity (GO:0022848)	0.0566835	0.327911	17.244	CHRNA2;CHRNA4
filamin binding (GO:0031005)	0.0566835	0.327911	17.244	FBLIM1;SYNPO2
hydrolase activity, acting on carbon-nitrogen (but not peptide) bonds, in linear amidines (GO:0016813)	0.0566835	0.327911	17.244	PADI2;PADI4
intracellular cyclic nucleotide activated cation channel activity (GO:0005221)	0.0566835	0.327911	17.244	HCN2;HCN1
intracellular ligand-gated ion channel activity (GO:0005217)	0.0566835	0.327911	17.244	RYR2;RYR3
carboxylic acid binding (GO:0031406)	0.0578251	0.330956	8.34199	GRIN3A;GLRB;PADI4;GRIN2B
sterol binding (GO:0032934)	0.0628997	0.356211	6.81105	OSBPL6;OSBPL3;RORC;SIDT1;APOA1
ion gated channel activity (GO:0022839)	0.0643139	0.360426	9.68268	KCNT1;TTYH1;NMUR2
transmembrane receptor protein tyrosine kinase adaptor activity (GO:0005068)	0.0664481	0.368547	14.6595	PIK3R1;SH2B2
metal ion transmembrane transporter activity (GO:0046873)	0.0705061	0.387064	8.96792	ATP2B3;SLC8A2;SLC9B2
G protein-coupled peptide receptor activity (GO:0008528)	0.0731314	0.397421	5.59436	ADCYAP1R1;GALR2;APLNR;SORCS1;LGR5;CRHR1
GABA-gated chloride ion channel activity (GO:0022851)	0.0767203	0.401961	12.6196	GABRB2;GABRB1
phosphatidate phosphatase activity (GO:0008195)	0.0767203	0.401961	12.6196	PLPPR3;PLPPR5
protein kinase A catalytic subunit binding (GO:0034236)	0.0767203	0.401961	12.6196	RYR2;SOX9
monocarboxylic acid transmembrane transporter activity (GO:0008028)	0.0769553	0.401961	8.32464	SLC6A6;SLC16A6;SLC6A11
metallocarboxypeptidase activity (GO:0004181)	0.083653	0.432743	7.74359	CPM;CPA2;CPXM1
MAP kinase activity (GO:0004707)	0.0874516	0.443858	10.9775	MAPK10;MAPK13
metalloendopeptidase inhibitor activity (GO:0008191)	0.0874516	0.443858	10.9775	RARRES1;COL4A3
transmitter-gated ion channel activity involved in regulation of postsynaptic membrane potential (GO:1904315)	0.0905903	0.446297	7.21697	CHRNA2;CHRNA4;GRID1
WW domain binding (GO:0050699)	0.0905903	0.446297	7.21697	TCEAL6;TCEAL3;PMEPA1
neuropeptide receptor activity (GO:0008188)	0.0905903	0.446297	7.21697	GALR2;NMUR2;SORCS1
growth factor activity (GO:0008083)	0.0912503	0.446297	4.80356	FGF7;GDNF;NTF3;PDGFA;TGFA;INHBA
anion channel activity (GO:0005253)	0.0957656	0.461876	5.04046	GABRB2;GABRB1;GLRB;SLC26A7;CFTR
zinc ion binding (GO:0008270)	0.0961526	0.461876	3.39103	CPA2;ENPEP;TES;ACE;S100B;GRIN2B;MT3;MMP9;CXXC4;GLI2;CALB1;CSRP1;MMP16;DPF3;MSRB3;DPEP1;MSRB1
bicarbonate transmembrane transporter activity (GO:0015106)	0.0985961	0.465304	9.63381	SLC26A7;CFTR
purinergic nucleotide receptor activity (GO:0001614)	0.0985961	0.465304	9.63381	GPR34;P2RX1
endopeptidase activity (GO:0004175)	0.101494	0.474814	3.32518	PCSK2;TPSB2;ACE;CMA1;HTRA3;CELA1;TMPRSS13;MMP9;ADAMTS15;MMP16;PIK3IP1;ADAMTSL2;MASP1;CTSE;TPSAB1;ADAMTS8
cholesterol binding (GO:0015485)	0.102903	0.477256	5.35057	OSBPL6;OSBPL3;SIDT1;APOA1
chemoattractant activity (GO:0042056)	0.105147	0.483497	6.30164	FGF7;GDNF;NTF3
chloride transmembrane transporter activity (GO:0015108)	0.110111	0.493663	8.51874	SLC26A7;CFTR
organic cation transmembrane transporter activity (GO:0015101)	0.110111	0.493663	8.51874	SLC5A7;SLC7A8
potassium ion leak channel activity (GO:0022841)	0.110111	0.493663	8.51874	KCNK5;KCNK2
serotonin receptor activity (GO:0099589)	0.112748	0.497057	5.90253	CHRM4;HTR1D;DRD4
G protein-coupled serotonin receptor activity (GO:0004993)	0.112748	0.497057	5.90253	CHRM4;HTR1D;DRD4
transition metal ion binding (GO:0046914)	0.120186	0.497057	2.85188	CPA2;MOXD1;ENPEP;TES;ACE;S100B;GRIN2B;CXXC4;MT3;MMP9;GLI2;CALB1;CSRP1;MMP16;GPC1;LCN2;MSRB3;DPF3;FAM20C;DPEP1;MSRB1
transmitter-gated ion channel activity (GO:0022824)	0.12055	0.497057	5.53672	GABRB2;GABRB1;GRID1
retinoid binding (GO:0005501)	0.12055	0.497057	5.53672	CYP26B1;RBP4;SERPINA5
transmembrane-ephrin receptor activity (GO:0005005)	0.121955	0.497057	7.58226	EPHA5;EPHB2
calcium-release channel activity (GO:0015278)	0.121955	0.497057	7.58226	RYR2;RYR3
ephrin receptor activity (GO:0005003)	0.121955	0.497057	7.58226	EPHA5;EPHB2
intracellular calcium activated chloride channel activity (GO:0005229)	0.121955	0.497057	7.58226	TTYH1;NMUR2
intracellular chloride channel activity (GO:0061778)	0.121955	0.497057	7.58226	TTYH1;NMUR2
low-density lipoprotein particle binding (GO:0030169)	0.121955	0.497057	7.58226	TREM2;THBS1
metalloaminopeptidase activity (GO:0070006)	0.121955	0.497057	7.58226	ENPEP;MMP16
sodium channel regulator activity (GO:0017080)	0.14507	0.503191	4.60569	FGF14;PKP2;SNTA1
voltage-gated calcium channel activity (GO:0005245)	0.14507	0.503191	4.60569	CACNA2D2;CACNG4;CACNA1G
GABA-A receptor activity (GO:0004890)	0.14648	0.503191	6.10696	GABRB2;GABRB1
glutamate receptor activity (GO:0008066)	0.14648	0.503191	6.10696	GRIA1;GRID1
phosphatidic acid binding (GO:0070300)	0.14648	0.503191	6.10696	JPH2;MARK1
phosphatase activity (GO:0016791)	0.152329	0.503191	3.44019	PLPPR3;CILP;PLPPR5;ACP5;ATP1A2
carboxypeptidase activity (GO:0004180)	0.153581	0.503191	4.34175	CPM;CPA2;CPXM1
oxidoreductase activity, acting on paired donors, with incorporation or reduction of molecular oxygen, reduced flavin or flavoprotein as one donor, and incorporation of one atom of oxygen (GO:0016712)	0.159093	0.503191	5.51939	CYP1B1;CYP19A1
signaling receptor complex adaptor activity (GO:0030159)	0.162244	0.503191	4.09729	PIK3R1;SORBS1;SH2B2
G protein-coupled amine receptor activity (GO:0008227)	0.162244	0.503191	4.09729	CHRM4;HTR1D;DRD4
acrosin binding (GO:0032190)	0.166433	0.503191	12.1057	SERPINA5
apolipoprotein A-I binding (GO:0034186)	0.166433	0.503191	12.1057	TREM2
testosterone dehydrogenase [NAD(P)] activity (GO:0030283)	0.166433	0.503191	12.1057	DHRS9
beta-2 adrenergic receptor binding (GO:0031698)	0.166433	0.503191	12.1057	PDE4D
C-X-C chemokine binding (GO:0019958)	0.166433	0.503191	12.1057	ACKR3
C-X-C chemokine receptor activity (GO:0016494)	0.166433	0.503191	12.1057	ACKR3
type 2 fibroblast growth factor receptor binding (GO:0005111)	0.166433	0.503191	12.1057	FGF7
cadmium ion binding (GO:0046870)	0.166433	0.503191	12.1057	MT3
calcitonin family receptor activity (GO:0097642)	0.166433	0.503191	12.1057	RAMP1
calcium, potassium:sodium antiporter activity (GO:0008273)	0.166433	0.503191	12.1057	SLC24A4
voltage-gated calcium channel activity involved in cardiac muscle cell action potential (GO:0086007)	0.166433	0.503191	12.1057	CACNA1G
choline transmembrane transporter activity (GO:0015220)	0.166433	0.503191	12.1057	SLC5A7
collagen binding involved in cell-matrix adhesion (GO:0098639)	0.166433	0.503191	12.1057	ITGA1
creatine kinase activity (GO:0004111)	0.166433	0.503191	12.1057	CKB
dopamine neurotransmitter receptor activity (GO:0004952)	0.166433	0.503191	12.1057	DRD4
ER retention sequence binding (GO:0046923)	0.166433	0.503191	12.1057	CEMIP
ErbB-3 class receptor binding (GO:0043125)	0.166433	0.503191	12.1057	PIK3R1
gap junction channel activity involved in cardiac conduction electrical coupling (GO:0086075)	0.166433	0.503191	12.1057	GJC1
glial cell-derived neurotrophic factor receptor activity (GO:0016167)	0.166433	0.503191	12.1057	GFRA2
glutamate-gated calcium ion channel activity (GO:0022849)	0.166433	0.503191	12.1057	GRIN2B
GPI-linked ephrin receptor activity (GO:0005004)	0.166433	0.503191	12.1057	EPHA5
L-histidine transmembrane transporter activity (GO:0005290)	0.166433	0.503191	12.1057	SLC38A5
L-leucine transmembrane transporter activity (GO:0015190)	0.166433	0.503191	12.1057	SLC7A8
leukotriene-C4 synthase activity (GO:0004464)	0.166433	0.503191	12.1057	MGST2
melanocortin receptor binding (GO:0031779)	0.166433	0.503191	12.1057	MRAP
nerve growth factor binding (GO:0048406)	0.166433	0.503191	12.1057	NTRK1
opioid receptor binding (GO:0031628)	0.166433	0.503191	12.1057	PENK
phosphotransferase activity, nitrogenous group as acceptor (GO:0016775)	0.166433	0.503191	12.1057	CKB
polyol transmembrane transporter activity (GO:0015166)	0.166433	0.503191	12.1057	AQP2
riboflavin transmembrane transporter activity (GO:0032217)	0.166433	0.503191	12.1057	SLC52A3
metalloendopeptidase activity (GO:0004222)	0.169749	0.503191	3.11543	ADAMTS15;MMP16;ADAMTSL2;ADAMTS8;MMP9
cysteine-type endopeptidase inhibitor activity involved in apoptotic process (GO:0043027)	0.171895	0.503191	5.00848	DPEP1;MT3
fibroblast growth factor binding (GO:0017134)	0.171895	0.503191	5.00848	GPC1;THBS1
E-box binding (GO:0070888)	0.179989	0.503191	3.65973	ATOH8;SCX;MYF5
bHLH transcription factor binding (GO:0043425)	0.184857	0.503191	4.56137	FHL2;SCX
GABA receptor activity (GO:0016917)	0.184857	0.503191	4.56137	GABRB2;GABRB1
protein kinase A regulatory subunit binding (GO:0034237)	0.184857	0.503191	4.56137	RYR2;AKAP6
retinoic acid binding (GO:0001972)	0.184857	0.503191	4.56137	CYP26B1;SERPINA5
PDZ domain binding (GO:0030165)	0.18799	0.503191	3.06407	GRIA1;ATP2B3;CXXC4;CFTR
cell-cell adhesion mediator activity (GO:0098632)	0.189051	0.503191	3.46357	PDLIM1;EMB;CNTN4
protein tyrosine kinase activity (GO:0004713)	0.189893	0.503191	2.64404	EPHA5;NTRK1;KIT;ROR1;MST1R;EPHB2
acid phosphatase activity (GO:0003993)	0.196241	0.503191	8.79434	ACP5
sodium ion binding (GO:0031402)	0.196241	0.503191	8.79434	ATP1A2
alkaline phosphatase activity (GO:0004035)	0.196241	0.503191	8.79434	CILP
sulfatide binding (GO:0120146)	0.196241	0.503191	8.79434	TREM2
apolipoprotein receptor binding (GO:0034190)	0.196241	0.503191	8.79434	APOA1
thyroid hormone transmembrane transporter activity (GO:0015349)	0.196241	0.503191	8.79434	SLC7A8
ATP-activated inward rectifier potassium channel activity (GO:0015272)	0.196241	0.503191	8.79434	KCNJ10
calcium:cation antiporter activity (GO:0015368)	0.196241	0.503191	8.79434	SLC8A2
cation:cation antiporter activity (GO:0015491)	0.196241	0.503191	8.79434	SLC8A2
dihydropyrimidinase activity (GO:0004157)	0.196241	0.503191	8.79434	DPYSL5
epinephrine binding (GO:0051379)	0.196241	0.503191	8.79434	DRD4
high-density lipoprotein particle binding (GO:0008035)	0.196241	0.503191	8.79434	TREM2
L-serine transmembrane transporter activity (GO:0015194)	0.196241	0.503191	8.79434	SLC38A5
LBD domain binding (GO:0050693)	0.196241	0.503191	8.79434	CITED2
long-chain fatty acyl-CoA binding (GO:0036042)	0.196241	0.503191	8.79434	ACOT11
neurotrophin TRK receptor binding (GO:0005167)	0.196241	0.503191	8.79434	PIK3R1
neurotrophin TRKA receptor binding (GO:0005168)	0.196241	0.503191	8.79434	PIK3R1
olfactory receptor binding (GO:0031849)	0.196241	0.503191	8.79434	REEP1
P-type sodium transporter activity (GO:0008554)	0.196241	0.503191	8.79434	ATP1A2
P-type sodium:potassium-exchanging transporter activity (GO:0005391)	0.196241	0.503191	8.79434	ATP1A2
phosphatidylcholine-sterol O-acyltransferase activator activity (GO:0060228)	0.196241	0.503191	8.79434	APOA1
calmodulin-dependent protein kinase activity (GO:0004683)	0.211155	0.503191	3.8196	PNCK;CAMKK1
cell adhesion mediator activity (GO:0098631)	0.211155	0.503191	3.8196	CNTN4;EMB
ferrous iron binding (GO:0008198)	0.211155	0.503191	3.8196	EGLN3;ACP5
lipoprotein particle binding (GO:0071813)	0.211155	0.503191	3.8196	TREM2;THBS1
Notch binding (GO:0005112)	0.211155	0.503191	3.8196	DNER;DLK2
copper ion binding (GO:0005507)	0.216882	0.503191	2.95055	MOXD1;GPC1;MT3
actin monomer binding (GO:0003785)	0.224439	0.503191	3.51001	MYL4;COBL
chemorepellent activity (GO:0045499)	0.224439	0.503191	3.51001	SEMA6B;APOA1
inward rectifier potassium channel activity (GO:0005242)	0.224439	0.503191	3.51001	KCNE2;KCNJ10
3',5'-cyclic-GMP phosphodiesterase activity (GO:0047555)	0.224984	0.503191	6.71312	PDE1B
[heparan sulfate]-glucosamine 3-sulfotransferase 1 activity (GO:0008467)	0.224984	0.503191	6.71312	HS3ST3B1
serine-type exopeptidase activity (GO:0070008)	0.224984	0.503191	6.71312	ACE
alcohol dehydrogenase [NAD(P)+] activity (GO:0018455)	0.224984	0.503191	6.71312	DHRS9
sphingosine-1-phosphate phosphatase activity (GO:0042392)	0.224984	0.503191	6.71312	SGPP2
threonine-type peptidase activity (GO:0070003)	0.224984	0.503191	6.71312	GGT5
beta-1,3-galactosyltransferase activity (GO:0048531)	0.224984	0.503191	6.71312	B3GALT5
transmembrane receptor protein tyrosine kinase activator activity (GO:0030297)	0.224984	0.503191	6.71312	ANGPT4
branched-chain amino acid transmembrane transporter activity (GO:0015658)	0.224984	0.503191	6.71312	SLC7A8
extracellularly ATP-gated cation channel activity (GO:0004931)	0.224984	0.503191	6.71312	P2RX1
ferric iron binding (GO:0008199)	0.224984	0.503191	6.71312	ACP5
ferroxidase activity (GO:0004322)	0.224984	0.503191	6.71312	HEPHL1
G protein-coupled acetylcholine receptor activity (GO:0016907)	0.224984	0.503191	6.71312	CHRM4
G protein-coupled neurotransmitter receptor activity (GO:0099528)	0.224984	0.503191	6.71312	CHRM4
glycerol transmembrane transporter activity (GO:0015168)	0.224984	0.503191	6.71312	AQP2
GPI anchor binding (GO:0034235)	0.224984	0.503191	6.71312	DPEP1
NAD(P)H oxidase H2O2-forming activity (GO:0016174)	0.224984	0.503191	6.71312	DUOX2
nitric-oxide synthase binding (GO:0050998)	0.224984	0.503191	6.71312	SNTA1
nucleotide receptor activity (GO:0016502)	0.224984	0.503191	6.71312	P2RX1
organic acid:sodium symporter activity (GO:0005343)	0.224984	0.503191	6.71312	SLC6A6
oxidoreductase activity, acting on metal ions, oxygen as acceptor (GO:0016724)	0.224984	0.503191	6.71312	HEPHL1
oxysterol binding (GO:0008142)	0.224984	0.503191	6.71312	RORC
P-type potassium transmembrane transporter activity (GO:0008556)	0.224984	0.503191	6.71312	ATP1A2
patched binding (GO:0005113)	0.224984	0.503191	6.71312	IHH
phosphofructokinase activity (GO:0008443)	0.224984	0.503191	6.71312	PFKP
phospholipid scramblase activity (GO:0017128)	0.224984	0.503191	6.71312	PLSCR2
retinol binding (GO:0019841)	0.224984	0.503191	6.71312	RBP4
heme binding (GO:0020037)	0.226109	0.503191	2.33736	CYP27A1;CYP26B1;STC2;CYP1B1;CYP19A1
channel activity (GO:0015267)	0.226342	0.503191	2.80128	TRPV2;AQP2;STEAP1
protein heterodimerization activity (GO:0046982)	0.231605	0.512772	1.99029	ARNT2;TENM2;CREB3L3;IRAK2;TPM2;KCNB2;TPM1;PDGFA;ATP1A2
epidermal growth factor receptor binding (GO:0005154)	0.237783	0.524291	3.23358	EFEMP1;TGFA
aminopeptidase activity (GO:0004177)	0.251165	0.524914	2.98575	ENPEP;MMP16
acetylcholine receptor binding (GO:0033130)	0.2527	0.524914	5.3057	LY6H
serine transmembrane transporter activity (GO:0022889)	0.2527	0.524914	5.3057	SLC38A5
adenylate kinase activity (GO:0004017)	0.2527	0.524914	5.3057	AK1
solute:cation antiporter activity (GO:0015298)	0.2527	0.524914	5.3057	SLC8A2
androsterone dehydrogenase activity (GO:0047023)	0.2527	0.524914	5.3057	DHRS9
arginine binding (GO:0034618)	0.2527	0.524914	5.3057	PADI4
aryl hydrocarbon receptor binding (GO:0017162)	0.2527	0.524914	5.3057	ARNT2
ATP-gated ion channel activity (GO:0035381)	0.2527	0.524914	5.3057	P2RX1
deoxycytidine deaminase activity (GO:0047844)	0.2527	0.524914	5.3057	AICDA
estrogen 16-alpha-hydroxylase activity (GO:0101020)	0.2527	0.524914	5.3057	CYP1B1
hyalurononglucosaminidase activity (GO:0004415)	0.2527	0.524914	5.3057	CEMIP
iron ion transmembrane transporter activity (GO:0005381)	0.2527	0.524914	5.3057	TTYH1
neurotrophin binding (GO:0043121)	0.2527	0.524914	5.3057	NTRK1
peptidyl-proline 4-dioxygenase activity (GO:0031545)	0.2527	0.524914	5.3057	EGLN3
ATPase binding (GO:0051117)	0.264358	0.536899	2.0845	PDE4D;TRPC1;SNTA1;NKD2
sodium ion transmembrane transporter activity (GO:0015081)	0.264565	0.536899	2.76276	SLC8A2;SLC9B2
dicarboxylic acid transmembrane transporter activity (GO:0005310)	0.277966	0.536899	2.56144	SLC26A7;SLC1A5
alcohol dehydrogenase (NAD+) activity (GO:0004022)	0.279427	0.536899	4.30295	DHRS9
aromatic amino acid transmembrane transporter activity (GO:0015173)	0.279427	0.536899	4.30295	SLC38A5
tumor necrosis factor-activated receptor activity (GO:0005031)	0.279427	0.536899	4.30295	TNFRSF19
uridine-diphosphatase activity (GO:0045134)	0.279427	0.536899	4.30295	ENTPD2
volume-sensitive anion channel activity (GO:0005225)	0.279427	0.536899	4.30295	TTYH1
clathrin heavy chain binding (GO:0032050)	0.279427	0.536899	4.30295	CEMIP
guanosine-diphosphatase activity (GO:0004382)	0.279427	0.536899	4.30295	ENTPD2
intramolecular transferase activity, phosphotransferases (GO:0016868)	0.279427	0.536899	4.30295	PGM5
L-alanine transmembrane transporter activity (GO:0015180)	0.279427	0.536899	4.30295	SLC7A8
L-aspartate transmembrane transporter activity (GO:0015183)	0.279427	0.536899	4.30295	SLC1A5
oxalate transmembrane transporter activity (GO:0019531)	0.279427	0.536899	4.30295	SLC26A7
oxidoreductase activity, acting on the CH-NH2 group of donors, oxygen as acceptor (GO:0016641)	0.279427	0.536899	4.30295	VCAM1
P-type calcium transporter activity (GO:0005388)	0.279427	0.536899	4.30295	ATP2B3
phosphatidylethanolamine binding (GO:0008429)	0.279427	0.536899	4.30295	TREM2
potassium ion binding (GO:0030955)	0.279427	0.536899	4.30295	ATP1A2
protein-glutamine gamma-glutamyltransferase activity (GO:0003810)	0.279427	0.536899	4.30295	F13A1
RAGE receptor binding (GO:0050786)	0.279427	0.536899	4.30295	S100B
retinoic acid 4-hydroxylase activity (GO:0008401)	0.279427	0.536899	4.30295	CYP26B1
protein serine/threonine kinase inhibitor activity (GO:0030291)	0.29135	0.557359	2.37911	HSPB1;INKA2
L-amino acid transmembrane transporter activity (GO:0015179)	0.294257	0.557359	1.98288	SLC7A8;SLC1A5;SLC38A5
iron ion binding (GO:0005506)	0.304103	0.557359	1.8916	EGLN3;LCN2;ACP5
hormone activity (GO:0005179)	0.304504	0.557359	1.73666	NPPC;PENK;INHBA;ERFE
kinase activator activity (GO:0019209)	0.304701	0.557359	2.2135	TREM2;MT3
monocarboxylic acid binding (GO:0033293)	0.304701	0.557359	2.2135	CYP26B1;SERPINA5
activin receptor binding (GO:0070697)	0.305199	0.557359	3.56001	INHBA
symporter activity (GO:0015293)	0.305199	0.557359	3.56001	MFSD2A
cAMP response element binding (GO:0035497)	0.305199	0.557359	3.56001	CREB5
chloride channel inhibitor activity (GO:0019869)	0.305199	0.557359	3.56001	CFTR
G protein-coupled purinergic nucleotide receptor activity (GO:0045028)	0.305199	0.557359	3.56001	GPR34
histone methyltransferase activity (H3-K9 specific) (GO:0046974)	0.305199	0.557359	3.56001	PRDM16
ionotropic glutamate receptor binding (GO:0035255)	0.305199	0.557359	3.56001	SHISA6
monocarboxylate:sodium symporter activity (GO:0140161)	0.305199	0.557359	3.56001	SLC6A11
receptor ligand activity (GO:0048018)	0.305615	0.557359	1.41802	GDF10;SEMA6B;IL33;PDGFA;TGFA;APOA1;INHBA;ERFE;NPPC;FGF7;BMP2;GDNF;NTF3
potassium ion transmembrane transporter activity (GO:0015079)	0.318005	0.570955	2.06267	KCNK5;HCN1
secondary active transmembrane transporter activity (GO:0015291)	0.323831	0.570955	1.72393	SLC7A8;SLCO3A1;MFSD2A
myosin binding (GO:0017022)	0.323831	0.570955	1.72393	MYBPC3;RAB27B;NKD2
receptor tyrosine kinase binding (GO:0030971)	0.323831	0.570955	1.72393	ANGPT4;PIK3R1;SH2B2
sodium:phosphate symporter activity (GO:0005436)	0.33005	0.570955	2.99251	MFSD2A
amino acid:sodium symporter activity (GO:0005283)	0.33005	0.570955	2.99251	SLC6A11
AMP binding (GO:0016208)	0.33005	0.570955	2.99251	PFKP
superoxide-generating NAD(P)H oxidase activity (GO:0016175)	0.33005	0.570955	2.99251	DUOX2
UDP-galactosyltransferase activity (GO:0035250)	0.33005	0.570955	2.99251	B3GALT5
vinculin binding (GO:0017166)	0.33005	0.570955	2.99251	ACTN1
chloride ion binding (GO:0031404)	0.33005	0.570955	2.99251	ACE
galactosyltransferase activity (GO:0008378)	0.33005	0.570955	2.99251	A4GALT
hyaluronic acid binding (GO:0005540)	0.33005	0.570955	2.99251	CEMIP
inositol 1,4,5 trisphosphate binding (GO:0070679)	0.33005	0.570955	2.99251	TRPC1
myosin II binding (GO:0045159)	0.33005	0.570955	2.99251	MYL4
platelet-derived growth factor binding (GO:0048407)	0.33005	0.570955	2.99251	PDGFA
sodium:proton antiporter activity (GO:0015385)	0.354014	0.597052	2.54832	SLC9B2
aspartic-type peptidase activity (GO:0070001)	0.354014	0.597052	2.54832	CTSE
calcium-activated potassium channel activity (GO:0015269)	0.354014	0.597052	2.54832	KCNMB1
cytidine deaminase activity (GO:0004126)	0.354014	0.597052	2.54832	AICDA
death receptor activity (GO:0005035)	0.354014	0.597052	2.54832	TNFRSF19
hexosaminidase activity (GO:0015929)	0.354014	0.597052	2.54832	CEMIP
N-acetyllactosaminide beta-1,3-N-acetylglucosaminyltransferase activity (GO:0008532)	0.354014	0.597052	2.54832	B3GALT5
neurexin family protein binding (GO:0042043)	0.354014	0.597052	2.54832	SYTL2
phosphatidylinositol-3,4,5-trisphosphate binding (GO:0005547)	0.357499	0.601046	1.68329	JPH2;ARAP2
steroid hydroxylase activity (GO:0008395)	0.370486	0.605647	1.57702	CYP27A1;CYP1B1
acid-thiol ligase activity (GO:0016878)	0.377122	0.605647	2.1936	ACSS3
alkali metal ion binding (GO:0031420)	0.377122	0.605647	2.1936	ATP1A2
titin binding (GO:0031432)	0.377122	0.605647	2.1936	MYBPC3
basic amino acid transmembrane transporter activity (GO:0015174)	0.377122	0.605647	2.1936	SLC38A5
BMP receptor binding (GO:0070700)	0.377122	0.605647	2.1936	BMP2
water channel activity (GO:0015250)	0.377122	0.605647	2.1936	AQP2
histone demethylase activity (H3-K9 specific) (GO:0032454)	0.377122	0.605647	2.1936	HR
I-SMAD binding (GO:0070411)	0.377122	0.605647	2.1936	SMAD9
intramolecular oxidoreductase activity, transposing C=C bonds (GO:0016863)	0.377122	0.605647	2.1936	HSD3B1
monovalent cation:proton antiporter activity (GO:0005451)	0.377122	0.605647	2.1936	SLC9B2
nucleoside-diphosphatase activity (GO:0017110)	0.377122	0.605647	2.1936	ENTPD2
P-type ion transporter activity (GO:0015662)	0.377122	0.605647	2.1936	ATP2B3
platelet-derived growth factor receptor binding (GO:0005161)	0.377122	0.605647	2.1936	PDGFA
protein phosphatase activator activity (GO:0072542)	0.377122	0.605647	2.1936	IGFBP3
5'-nucleotidase activity (GO:0008253)	0.399404	0.622672	1.90557	NT5E
sulfate transmembrane transporter activity (GO:0015116)	0.399404	0.622672	1.90557	SLC26A7
CoA-ligase activity (GO:0016405)	0.399404	0.622672	1.90557	ACSS3
inhibitory extracellular ligand-gated ion channel activity (GO:0005237)	0.399404	0.622672	1.90557	GLRB
insulin-like growth factor receptor binding (GO:0005159)	0.399404	0.622672	1.90557	PIK3R1
LRR domain binding (GO:0030275)	0.399404	0.622672	1.90557	ROBO1
metal ion:proton antiporter activity (GO:0051139)	0.399404	0.622672	1.90557	SLC9B2
nucleoside diphosphate kinase activity (GO:0004550)	0.399404	0.622672	1.90557	AK1
phosphatase activator activity (GO:0019211)	0.399404	0.622672	1.90557	BMP2
phospholipase binding (GO:0043274)	0.399404	0.622672	1.90557	SELE
adenyl ribonucleotide binding (GO:0032559)	0.413271	0.622672	0.974333	POPDC2;NUAK2;DMPK;STK26;PDE4D;ATP10D;MYO18A;ATP1A2;BVES;PFKP;MARK1;HCN1
acidic amino acid transmembrane transporter activity (GO:0015172)	0.420891	0.622672	1.66835	SLC1A5
sodium-independent organic anion transmembrane transporter activity (GO:0015347)	0.420891	0.622672	1.66835	SLCO3A1
solute:anion antiporter activity (GO:0140323)	0.420891	0.622672	1.66835	SLC26A7
aspartic-type endopeptidase activity (GO:0004190)	0.420891	0.622672	1.66835	CTSE
calcium-dependent cysteine-type endopeptidase activity (GO:0004198)	0.420891	0.622672	1.66835	CAPN6
water transmembrane transporter activity (GO:0005372)	0.420891	0.622672	1.66835	AQP2
Wnt-activated receptor activity (GO:0042813)	0.420891	0.622672	1.66835	ROR1
chloride channel regulator activity (GO:0017081)	0.420891	0.622672	1.66835	CFTR
death receptor binding (GO:0005123)	0.420891	0.622672	1.66835	NTF3
G protein-coupled photoreceptor activity (GO:0008020)	0.420891	0.622672	1.66835	ELOVL4
heparan sulfate sulfotransferase activity (GO:0034483)	0.420891	0.622672	1.66835	HS3ST3B1
hexose transmembrane transporter activity (GO:0015149)	0.420891	0.622672	1.66835	SLC2A4
MAP kinase kinase activity (GO:0004708)	0.420891	0.622672	1.66835	MAPK10
myosin V binding (GO:0031489)	0.420891	0.622672	1.66835	RAB27B
nucleotide diphosphatase activity (GO:0004551)	0.420891	0.622672	1.66835	CILP
oxidoreductase activity, acting on NAD(P)H, oxygen as acceptor (GO:0050664)	0.420891	0.622672	1.66835	DUOX2
tau protein binding (GO:0048156)	0.421287	0.622672	1.22816	S100B;MARK1
cysteine-type endopeptidase inhibitor activity (GO:0004869)	0.421287	0.622672	1.22816	DPEP1;MT3
GDP binding (GO:0019003)	0.431082	0.632996	1.0648	RASL12;RAB27A;RAB27B
1-phosphatidylinositol-3-kinase regulator activity (GO:0046935)	0.441609	0.632996	1.47058	PIK3R1
ATPase activity, coupled to transmembrane movement of ions, rotational mechanism (GO:0044769)	0.441609	0.632996	1.47058	ATP6V0D2
transmembrane receptor protein serine/threonine kinase binding (GO:0070696)	0.441609	0.632996	1.47058	BMP2
C4-dicarboxylate transmembrane transporter activity (GO:0015556)	0.441609	0.632996	1.47058	SLC1A5
voltage-gated ion channel activity (GO:0005244)	0.441609	0.632996	1.47058	HCN1
CoA hydrolase activity (GO:0016289)	0.441609	0.632996	1.47058	ACOT11
nucleotidase activity (GO:0008252)	0.441609	0.632996	1.47058	NT5E
phosphatidylinositol-5-phosphate binding (GO:0010314)	0.441609	0.632996	1.47058	JPH2
potassium ion antiporter activity (GO:0022821)	0.441609	0.632996	1.47058	SLC24A4
proton-transporting ATPase activity, rotational mechanism (GO:0046961)	0.441609	0.632996	1.47058	ATP6V0D2
guanyl-nucleotide exchange factor activity (GO:0005085)	0.442391	0.632996	0.923874	FGD3;FGD5;FRMD7;RASGEF1A;RAPGEF5;RASGRP4
protein serine/threonine kinase activity (GO:0004674)	0.458947	0.653511	0.825879	PLK3;PNCK;DMPK;NRK;CAMKK1;MYLK;MAPK13;MAPK10;NUAK2;IRAK2;NEK10;FAM20C;MARK1
adrenergic receptor binding (GO:0031690)	0.461588	0.653511	1.30397	PDE4D
glutamate receptor binding (GO:0035254)	0.461588	0.653511	1.30397	SHISA6
nucleobase-containing compound kinase activity (GO:0019205)	0.461588	0.653511	1.30397	AK1
protein tyrosine kinase binding (GO:1990782)	0.477909	0.673085	0.866381	ANGPT4;PRR7;TREM2
acyl-CoA hydrolase activity (GO:0047617)	0.480852	0.673085	1.16229	ACOT11
cadherin binding involved in cell-cell adhesion (GO:0098641)	0.480852	0.673085	1.16229	PDLIM1
cholesterol transfer activity (GO:0120020)	0.480852	0.673085	1.16229	APOA1
ATP hydrolysis activity (GO:0140603)	0.481669	0.673085	0.916941	MYO18A;CFTR
double-stranded RNA binding (GO:0003725)	0.487061	0.678516	0.832019	ACTN1;SIDT1;LRRFIP1
sterol transfer activity (GO:0120015)	0.499428	0.678516	1.04084	APOA1
anion:anion antiporter activity (GO:0015301)	0.499428	0.678516	1.04084	SLC26A7
ankyrin binding (GO:0030506)	0.499428	0.678516	1.04084	SPTB
calcium activated cation channel activity (GO:0005227)	0.499428	0.678516	1.04084	KCNMB1
hydrolase activity, acting on carbon-nitrogen (but not peptide) bonds, in cyclic amidines (GO:0016814)	0.499428	0.678516	1.04084	AICDA
NAD-retinol dehydrogenase activity (GO:0004745)	0.499428	0.678516	1.04084	DHRS9
nucleotidyltransferase activity (GO:0016779)	0.499428	0.678516	1.04084	PAPSS2
phosphatidylinositol 3-kinase regulator activity (GO:0035014)	0.499428	0.678516	1.04084	PIK3R1
protein tyrosine kinase activator activity (GO:0030296)	0.499428	0.678516	1.04084	ANGPT4
R-SMAD binding (GO:0070412)	0.499428	0.678516	1.04084	PMEPA1
phosphatidylinositol-4,5-bisphosphate binding (GO:0005546)	0.505127	0.68453	0.767873	JPH2;SYTL2;MARK1
GTP binding (GO:0005525)	0.516106	0.690644	0.686416	RASL12;ARL4D;SCG5;RAB27A;NMUR2;RAB27B;TUBA8
acylglycerol O-acyltransferase activity (GO:0016411)	0.517341	0.690644	0.935966	DGAT2
tau-protein kinase activity (GO:0050321)	0.517341	0.690644	0.935966	MARK1
ATPase activator activity (GO:0001671)	0.517341	0.690644	0.935966	MYBPC3
ubiquitin-like protein-specific protease activity (GO:0019783)	0.517341	0.690644	0.935966	OTULINL
nucleoside monophosphate kinase activity (GO:0050145)	0.517341	0.690644	0.935966	AK1
growth factor receptor binding (GO:0070851)	0.52024	0.692795	0.698282	FGF7;EFEMP1;PDGFA;TGFA
sialyltransferase activity (GO:0008373)	0.534613	0.69981	0.844816	ST6GAL2
glucose transmembrane transporter activity (GO:0005355)	0.534613	0.69981	0.844816	SLC2A4
histone acetyltransferase binding (GO:0035035)	0.534613	0.69981	0.844816	CITED2
hormone receptor binding (GO:0051427)	0.534613	0.69981	0.844816	NPPC
lysine N-methyltransferase activity (GO:0016278)	0.534613	0.69981	0.844816	METTL21C
neuropeptide binding (GO:0042923)	0.534613	0.69981	0.844816	NMUR2
neurotransmitter receptor activity involved in regulation of postsynaptic membrane potential (GO:0099529)	0.534613	0.69981	0.844816	GRID1
calcium-dependent phospholipid binding (GO:0005544)	0.53801	0.702547	0.696856	PCLO;CPNE7
sequence-specific DNA binding (GO:0043565)	0.551978	0.719042	0.587295	CSRNP3;CEBPD;SATB1;ARX;RORC;SCX;CXXC4;MEOX1;GLI2;PRDM16;SOX8;SOX9;HOXC8;TBX1;ARNT2;BATF3;EMX2;DMRT1;IRX3;OSR1;PRRX2;ESRRG;MAFA;LHX9;CREB5
sequence-specific double-stranded DNA binding (GO:1990837)	0.566442	0.72672	0.557493	CEBPD;ARX;RORC;GLI1;MEOX1;GLI2;CREB3L3;BASP1;PRDM16;SOX8;SOX9;SOX6;HOXC8;TBX1;ARNT2;BATF3;EMX2;DMRT1;IRX3;OSR1;PRRX2;ESRRG;MAFA;LHX9;CREB5
semaphorin receptor binding (GO:0030215)	0.567328	0.72672	0.695099	SEMA6B
C-C chemokine receptor activity (GO:0016493)	0.567328	0.72672	0.695099	ACKR3
fibroblast growth factor receptor binding (GO:0005104)	0.567328	0.72672	0.695099	FGF7
phosphatase inhibitor activity (GO:0019212)	0.567328	0.72672	0.695099	TESC
phosphatidylinositol phospholipase C activity (GO:0004435)	0.567328	0.72672	0.695099	PLCH2
pyrophosphate hydrolysis-driven proton transmembrane transporter activity (GO:0009678)	0.567328	0.72672	0.695099	ATP6V0D2
pyrophosphatase activity (GO:0016462)	0.579944	0.732602	0.565249	ENTPD2;CILP
transforming growth factor beta binding (GO:0050431)	0.582814	0.732602	0.633255	THBS1
C-C chemokine binding (GO:0019957)	0.582814	0.732602	0.633255	ACKR3
gap junction channel activity (GO:0005243)	0.582814	0.732602	0.633255	GJC1
methyl-CpG binding (GO:0008327)	0.582814	0.732602	0.633255	CXXC4
phosphatidylinositol-3,5-bisphosphate binding (GO:0080025)	0.582814	0.732602	0.633255	JPH2
phosphotransferase activity, phosphate group as acceptor (GO:0016776)	0.582814	0.732602	0.633255	AK1
protein phosphatase 2A binding (GO:0051721)	0.582814	0.732602	0.633255	GRIN3A
phosphatase binding (GO:0019902)	0.585475	0.734232	0.524997	ITGA1;CLEC12B;PIK3R1;SYTL2
endopeptidase inhibitor activity (GO:0004866)	0.5924	0.741188	0.508813	SERPINE1;COL4A3;RARRES1;SERPINA5
wide pore channel activity (GO:0022829)	0.597746	0.744415	0.578402	GJC1
phospholipase C activity (GO:0004629)	0.597746	0.744415	0.578402	PLCH2
magnesium ion binding (GO:0000287)	0.6016	0.747484	0.485879	NUAK2;STK26;TESC;ATP10D;MARK1
oxidoreductase activity, acting on the CH-OH group of donors, NAD or NADP as acceptor (GO:0016616)	0.605927	0.750371	0.482525	BDH1;DHRS9;HSD3B1
protein phosphatase regulator activity (GO:0019888)	0.609517	0.750371	0.485557	DMPK;RCAN2
chemokine receptor activity (GO:0004950)	0.612145	0.750371	0.529555	ACKR3
neuropeptide hormone activity (GO:0005184)	0.612145	0.750371	0.529555	PENK
phosphatidylinositol-4-phosphate binding (GO:0070273)	0.612145	0.750371	0.529555	JPH2
protease binding (GO:0002020)	0.612759	0.750371	0.463378	COMP;ECM1;SERPINE1;SERPINA5
cytokine receptor activity (GO:0004896)	0.613687	0.750371	0.464713	LEPR;IL13RA2;GFRA2
acetylgalactosaminyltransferase activity (GO:0008376)	0.626028	0.761998	0.485894	B3GALT5
ADP binding (GO:0043531)	0.626028	0.761998	0.485894	MYO18A
serine-type endopeptidase inhibitor activity (GO:0004867)	0.637476	0.769588	0.418665	SERPINE1;SERPINA5
histone demethylase activity (GO:0032452)	0.639416	0.769588	0.446736	HR
lipoprotein particle receptor binding (GO:0070325)	0.639416	0.769588	0.446736	APOA1
protein serine/threonine/tyrosine kinase activity (GO:0004712)	0.639416	0.769588	0.446736	MAPK10
receptor antagonist activity (GO:0048019)	0.639416	0.769588	0.446736	AGTR2
protein phosphatase binding (GO:0019903)	0.645258	0.774726	0.396966	GRIN3A;ITGA1;CLEC12B;PIK3R1
guanyl ribonucleotide binding (GO:0032561)	0.647265	0.774726	0.396384	RASL12;ARL4D;SCG5;RAB27A;NMUR2;RAB27B;TUBA8
ubiquitin conjugating enzyme binding (GO:0031624)	0.652325	0.774726	0.411506	RNF144B
inorganic anion transmembrane transporter activity (GO:0015103)	0.652325	0.774726	0.411506	SLC26A7
kinesin binding (GO:0019894)	0.652325	0.774726	0.411506	NEFH
mitogen-activated protein kinase binding (GO:0051019)	0.652325	0.774726	0.411506	ACE
phosphatidylinositol bisphosphate binding (GO:1902936)	0.658054	0.779809	0.371901	JPH2;SYTL2;MARK1
solute:sodium symporter activity (GO:0015370)	0.664772	0.782079	0.379718	SLC5A7
transition metal ion transmembrane transporter activity (GO:0046915)	0.664772	0.782079	0.379718	TTYH1
O-acyltransferase activity (GO:0008374)	0.664772	0.782079	0.379718	DGAT2
nucleoside-triphosphatase activity (GO:0017111)	0.665785	0.782079	0.366584	RASD2;GNAZ;RASL12;MYL6;MYO18A;RAB27A;GNG8;RAB27B;CFTR
purine ribonucleoside triphosphate binding (GO:0035639)	0.679063	0.795938	0.351133	RASL12;DMPK;ATP10D;RAB27A;RAB27B;ATP1A2;ARL4D;NUAK2;STK26;SCG5;MYO18A;NMUR2;PFKP;TUBA8;MARK1
SH2 domain binding (GO:0042169)	0.688348	0.801919	0.324868	SH2B2
chemokine binding (GO:0019956)	0.688348	0.801919	0.324868	ACKR3
motor activity (GO:0003774)	0.688636	0.801919	0.314264	MYL6;DNAH2
2-oxoglutarate-dependent dioxygenase activity (GO:0016706)	0.699507	0.809431	0.301148	EGLN3
DNA secondary structure binding (GO:0000217)	0.699507	0.809431	0.301148	NR0B1
DNA-binding transcription repressor activity, RNA polymerase II-specific (GO:0001227)	0.699601	0.809431	0.310302	HEYL;BATF3;DACH1;SATB1;IRX3;PRDM16;RORC;LRRFIP1
endoribonuclease activity (GO:0004521)	0.710267	0.820008	0.279534	SLFN14
double-stranded DNA binding (GO:0003690)	0.71728	0.823155	0.297736	TBX1;ARNT2;BATF3;EMX2;CEBPD;DMRT1;SATB1;IRX3;OSR1;PRRX2;ARX;RORC;ESRRG;MAFA;MEOX1;GLI2;SOX8;SOX9;HOXC8;LHX9;CREB5
ubiquitin-like protein conjugating enzyme binding (GO:0044390)	0.720643	0.823155	0.259798	RNF144B
estrogen receptor binding (GO:0030331)	0.720643	0.823155	0.259798	PADI2
Hsp90 protein binding (GO:0051879)	0.720643	0.823155	0.259798	PTGES3L
protein-lysine N-methyltransferase activity (GO:0016279)	0.720643	0.823155	0.259798	METTL21C
protein kinase binding (GO:0019901)	0.727754	0.829517	0.279018	DSP;RYR2;PRR7;ACE;CAVIN3;HSPB1;TREM2;ACTA2;PKP2;DACT3;CSPG4;SOX9;NEFH;TRIB2;INKA2;MYH6
calcium channel regulator activity (GO:0005246)	0.740294	0.838481	0.225191	CACNG4
ion channel inhibitor activity (GO:0008200)	0.740294	0.838481	0.225191	CFTR
phosphotyrosine residue binding (GO:0001784)	0.740294	0.838481	0.225191	PIK3R1
cytokine activity (GO:0005125)	0.745087	0.842136	0.235801	GDF10;IL33;BMP2;INHBA;CXCL16
ubiquitin binding (GO:0043130)	0.747448	0.843033	0.217887	HSPB1;OTULINL
ATPase regulator activity (GO:0060590)	0.749596	0.843687	0.209996	MYBPC3
phosphotransferase activity, alcohol group as acceptor (GO:0016773)	0.754087	0.846697	0.208363	FAM20C;PAPSS2
G protein-coupled receptor binding (GO:0001664)	0.756532	0.846697	0.216209	REEP1;GNAZ;ACE;PENK
DNA-binding transcription factor binding (GO:0140297)	0.75785	0.846697	0.221667	TLE2;PRDM16;TCF23;FHL2;SCX;HSPB1
phosphatidylinositol-3-phosphate binding (GO:0032266)	0.758565	0.846697	0.196022	JPH2
acyltransferase activity, transferring groups other than amino-acyl groups (GO:0016747)	0.760574	0.847182	0.199298	PORCN;DGAT2
ATP binding (GO:0005524)	0.780964	0.865652	0.197014	NUAK2;DMPK;STK26;ATP10D;MYO18A;ATP1A2;PFKP;MARK1
active ion transmembrane transporter activity (GO:0022853)	0.783592	0.865652	0.160312	SLCO3A1
signal sequence binding (GO:0005048)	0.783592	0.865652	0.160312	CEMIP
protein phosphorylated amino acid binding (GO:0045309)	0.783592	0.865652	0.160312	PIK3R1
GTPase activity (GO:0003924)	0.788448	0.869231	0.182709	RASD2;GNAZ;RASL12;RAB27A;GNG8;RAB27B
protein kinase inhibitor activity (GO:0004860)	0.791345	0.870641	0.150169	INKA2
hexosyltransferase activity (GO:0016758)	0.802939	0.881594	0.152817	HAS2;B3GALT5;A4GALT
histone-lysine N-methyltransferase activity (GO:0018024)	0.806028	0.882801	0.132068	PRDM16
UDP-glycosyltransferase activity (GO:0008194)	0.807319	0.882801	0.140599	HAS2;B3GALT5
chemokine activity (GO:0008009)	0.812978	0.887185	0.123986	CXCL16
cadherin binding (GO:0045296)	0.817337	0.890136	0.155855	CDH6;CNN2;PDLIM1;TES;PKP2;TAGLN2;CTNNA2;LRRFIP1;PFKP
ribosome binding (GO:0043022)	0.826141	0.894294	0.10949	SLFN14
acetylglucosaminyltransferase activity (GO:0008375)	0.826141	0.894294	0.10949	B3GALT5
manganese ion binding (GO:0030145)	0.826141	0.894294	0.10949	FAM20C
lipase activity (GO:0016298)	0.832372	0.899229	0.102986	PLA1A
chemokine receptor binding (GO:0042379)	0.838379	0.903904	0.096925	CXCL16
endonuclease activity (GO:0004519)	0.844171	0.908328	0.0912718	SLFN14
nuclear receptor coactivator activity (GO:0030374)	0.855142	0.916466	0.0810638	ACTN1
phosphoric ester hydrolase activity (GO:0042578)	0.855142	0.916466	0.0810638	ATP1A2
hydro-lyase activity (GO:0016836)	0.865341	0.925553	0.0721398	HACD1
microtubule motor activity (GO:0003777)	0.870168	0.92887	0.0681004	DNAH2
transcription regulatory region nucleic acid binding (GO:0001067)	0.879446	0.936915	0.0833783	CREB3L3;BASP1;PRDM16;SOX6;GLI1
phosphatidylinositol phosphate binding (GO:1901981)	0.883969	0.939872	0.0663719	JPH2;ARAP2
transcription cis-regulatory region binding (GO:0000976)	0.887563	0.941832	0.0897491	DMRT1;SATB1;OSR1;TCF23;ARX;SCX;GLI1;DACH1;CREB3L3;BASP1;PRDM16;SOX9;SOX6;HOXC8;LHX9
SH3 domain binding (GO:0017124)	0.895711	0.948607	0.0486128	DRD4
protein kinase activator activity (GO:0030295)	0.899451	0.950697	0.0460169	MT3
ribonuclease activity (GO:0004540)	0.909886	0.959628	0.0391093	SLFN14
RNA polymerase II-specific DNA-binding transcription factor binding (GO:0061629)	0.911785	0.959628	0.0533496	ARNT2;TCF23;HSPB1;NR0B1
kinase activity (GO:0016301)	0.913252	0.959628	0.0443712	CKB;PAPSS2
GTPase activator activity (GO:0005096)	0.916732	0.961407	0.0568574	FGD3;FGD5;ARHGAP42;FRMD7;RASGEF1A;TAGAP;RAPGEF5;RASGRP4
microtubule binding (GO:0008017)	0.92101	0.964014	0.04865	REEP1;CAPN6;MTCL1;MAP6;NEFH
nuclear receptor binding (GO:0016922)	0.931528	0.97313	0.0323176	PADI2;NR0B1
phosphatidylinositol binding (GO:0035091)	0.965159	0.999994	0.010476	DPEP1
carboxylic ester hydrolase activity (GO:0052689)	0.969901	0.999994	0.00864616	BCHE
cysteine-type peptidase activity (GO:0008234)	0.972025	0.999994	0.00786109	OTULINL
protein kinase regulator activity (GO:0019887)	0.972025	0.999994	0.00786109	MT3
ubiquitin-like protein ligase binding (GO:0044389)	0.974926	0.999994	0.0122712	PRR7;CKB;TRIB2;AICDA;NKD2
RNA polymerase II cis-regulatory region sequence-specific DNA binding (GO:0000978)	0.975158	0.999994	0.0178857	CEBPD;PLAG1;SATB1;RORC;SCX;GLI1;MEOX1;GLI2;DACH1;CREB3L3;PRDM16;ATOH8;ZKSCAN2;SOX8;SOX9;LRRFIP1;SOX6;TBX1;ARNT2;BATF3;EMX2;DMRT1;IRX3;PRRX2;SMAD9;ESRRG;MAFA;HEYL;MYF5;CREB5
cysteine-type endopeptidase activity (GO:0004197)	0.978346	0.999994	0.00565493	CAPN6
omega peptidase activity (GO:0008242)	0.983843	0.999994	0.00390553	GGT5
cis-regulatory region sequence-specific DNA binding (GO:0000987)	0.98399	0.999994	0.0110658	CEBPD;PLAG1;SATB1;RORC;GLI1;MEOX1;GLI2;DACH1;CREB3L3;PRDM16;ATOH8;ZKSCAN2;SOX8;SOX9;LRRFIP1;SOX6;TBX1;ARNT2;BATF3;EMX2;DMRT1;IRX3;PRRX2;SMAD9;ESRRG;MAFA;HEYL;MYF5;CREB5
ubiquitin protein ligase activity (GO:0061630)	0.985798	0.999994	0.00591133	TRIM9;RNF144B;ASB2;FBXL22
tubulin binding (GO:0015631)	0.986429	0.999994	0.00604865	REEP1;CAPN6;MTCL1;MAP6;NEFH
ubiquitin protein ligase binding (GO:0031625)	0.986534	0.999994	0.00555957	CKB;TRIB2;AICDA;NKD2
RNA polymerase II transcription regulatory region sequence-specific DNA binding (GO:0000977)	0.986627	0.999994	0.00940028	CEBPD;PLAG1;SATB1;TCF23;ARX;RORC;SCX;GLI1;MEOX1;GLI2;DACH1;CREB3L3;PRDM16;ATOH8;ZKSCAN2;SOX8;SOX9;LRRFIP1;SOX6;HOXC8;TBX1;ARNT2;BATF3;EMX2;DMRT1;IRX3;OSR1;PRRX2;SMAD9;ESRRG;MAFA;HEYL;LHX9;MYF5;CREB5
small GTPase binding (GO:0031267)	0.987447	0.999994	0.00391453	FGD3;FGD5
ubiquitin-like protein ligase activity (GO:0061659)	0.988217	0.999994	0.00476774	TRIM9;RNF144B;ASB2;FBXL22
DNA-binding transcription activator activity, RNA polymerase II-specific (GO:0001228)	0.992998	0.999994	0.00285981	CREB3L3;PLAG1;PRDM16;SCX;SOX9
kinase binding (GO:0019900)	0.993727	0.999994	0.00296007	ACTA2;MYOM1;PIK3IP1;HSPB1;CSPG4;NEFH;INKA2;MYH6
GTPase binding (GO:0051020)	0.994542	0.999994	0.00147232	FGD3;FGD5
mRNA binding (GO:0003729)	0.996121	0.999994	0.00119812	RBFOX1;SRBD1;RBM46
GTPase regulator activity (GO:0030695)	0.998078	0.999994	0.000445043	ARHGAP42;TAGAP
DNA binding (GO:0003677)	0.999489	0.999994	0.000236709	TBX1;CSRNP3;SATB1;SCX;GLI1;MAFA;MEOX1;GLI2;PRDM16;SOX8;SOX9;NUPR1;LRRFIP1;SOX6
ubiquitin-protein transferase activity (GO:0004842)	0.999632	0.999994	0.000100821	TRIM9;RNF144B;ASB2;FBXL22
RNA binding (GO:0003723)	0.999994	0.999994	1.95295e-06	DSP;RBFOX1;TES;MTCL1;ACTN1;SRBD1;HSPB1;NR0B1;SORBS2;CCDC9B;AICDA;DCN;NXF3;CSRP1;PEG10;SIDT1;MYO18A;LRRFIP1;RBM46
