# Supplementary material for: Transcriptomic Profiling of Gene Expression Associated with Granulosa Cell Tumor Development in a Mouse Model
Source: Cancers (Basel). 2022 Apr 27;14(9):2184. doi: 10.3390/cancers14092184 (PMC9105549; doi:10.3390/cancers14092184)
Supplement: Supplementary file 1 [file cancers-14-02184-s001.zip › cancers-1620022-supplementary/Supplementary/Table S4.xlsx]

## Sheet: GO_Cellular_Component_2021
Term	P-value	Adjusted P-value	Combined Score	Genes
collagen-containing extracellular matrix (GO:0062023)	3.31148e-23	8.0469e-21	287.044	SRPX;SPON1;ECM1;TPSB2;SPARC;LAMC3;ELN;SERPINE1;F13A1;LOXL1;SERPINA5;COMP;EFEMP1;EMILIN2;EMILIN1;TPSAB1;ADAMTS8;BGN;ADAM11;APOA1;MMP9;ASPN;DCN;ANGPTL7;COL4A4;COL4A3;S100A6;COL8A1;VWA1;COL6A5;C1QB;FBN2;C1QA;LAMA5;COL15A1;LAMA3;LTBP2;PRELP;THBS1;FBLN5;COCH;THBS4;ACAN;CLEC3B;GPC1;GDF10;ANGPT4;CMA1;RARRES2;PRG4;SSC5D;PODN;KAZALD1;MFAP5;SMOC2;MFAP4;CILP;COL5A3;MFAP2;CSPG4;C1QC
integral component of plasma membrane (GO:0005887)	5.36139e-08	6.51409e-06	32.5332	KCNK5;GABRB2;GABRB1;KCNG4;CHRM4;AQP2;SLC8A2;ROBO1;FADS2;ADORA1;SLC16A6;GNRHR;EMB;EPHB2;MFSD2A;SEMA6B;EPHA5;GPR34;SCARA5;KCND3;BTN1A1;TRPC1;SLC6A14;SLC6A11;PROCR;TYROBP;SLC7A8;MMP16;TFR2;KIT;APLNR;ROR1;CDHR5;AGTR2;STEAP1;CFTR;ENPEP;SLC24A4;ADCYAP1R1;KCNE2;CHRNA2;PLPPR3;CHRNA4;PLPPR5;ATP10D;ATP1A2;MST1R;SLC1A5;CRHR1;ADCY5;CACNA1G;C7;GALR2;CNR1;KCNMB1;ADAM23;SLITRK6;HAS2;TSPAN2;S1PR3;SCN3A;SLC38A5;D…
neuron projection (GO:0043005)	7.82923e-07	6.34168e-05	33.8054	GRIA1;PCSK2;GABRB2;GABRB1;ADCYAP1R1;TENM2;CHRNA2;KCNE3;CHRNA4;CHRM4;LRP2;CRHR1;SLC8A2;CACNA1G;TRIM9;PCLO;CALB1;NTF3;PENK;DNER;MAP6;EMB;CTNNA2;NCAM2;EPHB2;NEFH;SCN3A;DRD4;MARK1;NTRK1;EPHA5;KCNB2;HTR1D;COBL;RAB27A;SLC6A11;GRIN2B;CLDN11;SLC5A7;SLC6A6;GRIN3A;FRMD7;GLRB;CNTN4
supramolecular fiber (GO:0099512)	2.50773e-06	0.000152344	204.782	FBN2;MFAP5;MFAP4;ELN;MFAP2;ACTG2;FBLN5
intercalated disc (GO:0014704)	9.75065e-06	0.000451503	109.341	GJC1;DSP;DES;PKP2;AKAP6;PGM5;DSG2;DSC2
endoplasmic reticulum lumen (GO:0005788)	1.28249e-05	0.000451503	31.2248	SPON1;COL15A1;PDGFA;CHRDL1;PRSS23;FSTL1;THBS1;FSTL3;EVA1A;STC2;PENK;SPP1;IGFBP3;FMO1;APOA1;CP;F5;SELENOM;COL4A4;COL5A3;COL4A3;CASQ2;COL8A1;SPARCL1;FAM20C;VWA1
sarcolemma (GO:0042383)	1.30062e-05	0.000451503	73.1122	POPDC2;RYR2;DES;PGM5;SLC2A4;SYNC;BVES;RYR3;SLC8A2;SNTA1
cation channel complex (GO:0034703)	5.33366e-05	0.0016201	47.6646	GRIA1;RYR2;GRIN3A;PDE4D;TRPC1;CASQ2;AKAP6;GRIN2B;RYR3;CACNG4;SHISA6
dendrite (GO:0030425)	0.000114089	0.00308039	23.2574	EPHA5;GRIA1;TENM2;KCNE3;CHRNA4;KCNB2;CHRM4;HTR1D;RAB27A;COBL;LRP2;SLC8A2;SLC5A7;SLC6A6;TRIM9;CALB1;PENK;DNER;NTF3;MAP6;EPHB2;DRD4;MARK1
calcium channel complex (GO:0034704)	0.000171274	0.00357973	51.0488	RYR2;PDE4D;STAC3;CASQ2;CACNA2D2;AKAP6;RYR3;CACNA1G
sarcoplasmic reticulum (GO:0016529)	0.000171274	0.00357973	51.0488	RYR2;JPH2;DMPK;CASQ2;AKAP6;THBS1;RYR3;THBS4
junctional sarcoplasmic reticulum membrane (GO:0014701)	0.000176777	0.00357973	187.444	RYR2;JPH2;CASQ2;AKAP6
cell-cell contact zone (GO:0044291)	0.000234631	0.00438579	46.6684	GJC1;DSP;DES;PKP2;AKAP6;PGM5;DSG2;DSC2
sarcoplasmic reticulum membrane (GO:0033017)	0.000392613	0.0059021	58.1127	RYR2;JPH2;DMPK;CASQ2;AKAP6;RYR3
axon (GO:0030424)	0.000401643	0.0059021	20.7368	EPHA5;NTRK1;COBL;ATP2B3;LRP2;SLC8A2;CLDN11;SLC5A7;PCLO;CALB1;NTF3;MAP6;EMB;CTNNA2;CNTN4;EPHB2;SCN3A;NEFH
cardiac myofibril (GO:0097512)	0.000431089	0.0059021	314.806	MYBPC3;DES;TNNT2
elastic fiber (GO:0071953)	0.000431089	0.0059021	314.806	MFAP4;ELN;FBLN5
microfibril (GO:0001527)	0.000437192	0.0059021	119.846	FBN2;MFAP5;MFAP4;MFAP2
cytoskeleton (GO:0005856)	0.00179368	0.0229403	11.1286	MTCL1;SYNPO2;LMOD1;TCHH;HSPB1;LDB3;FMN2;JAKMIP3;MYLK;ADCY5;CNN2;SPTA1;PDLIM1;CNN1;PCLO;BASP1;CNR1;LRRFIP1;HOXC8;NEFH;PDLIM7;MARK1;DMTN;TPM2;TPM1;NEB;SORBS2;MYO7A;SPTB;SELE;SMTN;DES;USH1G;FILIP1;MSRB1;TUBA8
spectrin-associated cytoskeleton (GO:0014731)	0.00222683	0.0255313	99.2244	SPTA1;DMTN;SPTB
actin cytoskeleton (GO:0015629)	0.00235023	0.0255313	12.413	DMTN;VCAM1;ACTN1;SYNPO2;TPM2;TPM1;LMOD1;COBL;SORBS2;NEB;MYO7A;FMN2;SPTB;MYLK;SPTA1;SMTN;USH1G;CNR1;COTL1;FILIP1;PDLIM7;MSRB1
basement membrane (GO:0005604)	0.00239232	0.0255313	25.5135	LAMA5;SMOC2;LAMC3;COL4A4;COL4A3;LAMA3;THBS4
myofibril (GO:0030016)	0.00241654	0.0255313	37.1535	MYBPC3;DES;TNNT2;LMOD1;MYH6
glutamatergic synapse (GO:0098978)	0.00313613	0.0317533	20.5573	PCLO;LRRTM3;SLITRK1;ACTN1;LRRC4;ATP2B3;NPTX2;SHISA6
GABA-ergic synapse (GO:0098982)	0.00332076	0.0322778	44.1995	PCLO;SLITRK1;ATP2B3;MDGA1
smooth endoplasmic reticulum (GO:0005790)	0.00408871	0.0382137	39.7472	RYR2;TTYH1;HSD3B1;RYR3
voltage-gated potassium channel complex (GO:0008076)	0.00445281	0.0400753	18.1153	KCNG4;KCNE2;KCNIP1;KCND3;KCNMB1;KCNB2;HCN2;HCN1
ionotropic glutamate receptor complex (GO:0008328)	0.00520431	0.045166	26.412	GRIA1;GRIN3A;GRIN2B;CACNG4;SHISA6
platelet dense granule (GO:0042827)	0.00596607	0.0490451	32.658	ECM1;CLEC3B;RARRES2;RAB27B
microvillus membrane (GO:0031528)	0.00605495	0.0490451	51.8497	SLC6A6;SLC7A8;CDHR5
Golgi lumen (GO:0005796)	0.00957337	0.074657	12.4997	ACAN;MMP16;GPC1;BGN;PDGFA;CSPG4;PRELP;GPC6;DCN
platelet alpha granule lumen (GO:0031093)	0.00983137	0.074657	14.6429	SPARC;ACTN1;SERPINE1;F13A1;PDGFA;THBS1;F5
intrinsic component of presynaptic membrane (GO:0098889)	0.0118772	0.0848872	79.9249	ADAM23;ATP2B3
smooth endoplasmic reticulum membrane (GO:0030868)	0.0118772	0.0848872	79.9249	TTYH1;HSD3B1
platelet dense granule lumen (GO:0031089)	0.0123326	0.0856235	32.4511	ECM1;CLEC3B;RARRES2
actin filament (GO:0005884)	0.0143079	0.0965784	12.416	DMTN;ACTN1;TPM2;TPM1;LMOD1;COTL1;COBL
muscle myosin complex (GO:0005859)	0.0150125	0.0971556	28.4146	MYH11;MYL9;MYH6
platelet alpha granule (GO:0031091)	0.0151931	0.0971556	11.0948	SPARC;ACTN1;SERPINE1;F13A1;PDGFA;THBS1;SERPINA5;F5
microvillus (GO:0005902)	0.015802	0.0984588	13.2374	SLC6A6;VCAM1;SLC7A8;PDGFA;CDHR5;MYO7A
collagen type IV trimer (GO:0005587)	0.0173962	0.105151	54.7805	COL4A4;COL4A3
cornified envelope (GO:0001533)	0.0180546	0.105151	14.3188	DSP;TCHH;PKP2;DSG2;DSC2
cell-cell junction (GO:0005911)	0.0181742	0.105151	7.31345	ACTN1;LDB3;SORBS1;GJC1;CLDN11;CDH6;CNN2;PDLIM1;PDLIM3;PERP;PKP2;PGM5;DSG2;CTNNA2;STEAP1;DSC2;PDLIM7
desmosome (GO:0030057)	0.021281	0.120262	22.3291	PKP2;DSG2;DSC2
focal adhesion (GO:0005925)	0.0224484	0.122657	6.24749	FBLN7;TLE2;TES;FBLIM1;MCAM;SYNPO2;ACTN1;ITGA1;FHL2;HSPB1;SORBS1;CNN2;PDLIM1;PROCR;CNN1;CSRP2;CSRP1;ITGA8;ITGBL1;CSPG4;PGM5;PDLIM7
voltage-gated calcium channel complex (GO:0005891)	0.0236905	0.122657	15.0183	PDE4D;STAC3;CACNA2D2;CACNA1G
cytoskeleton of presynaptic active zone (GO:0048788)	0.0237829	0.122657	40.4398	RIMS2;PCLO
integral component of presynaptic membrane (GO:0099056)	0.0237829	0.122657	40.4398	ADAM23;ATP2B3
potassium channel complex (GO:0034705)	0.0242286	0.122657	9.68017	KCNG4;KCNE2;KCNIP1;KCND3;KCNMB1;KCNB2;HCN2
cell-substrate junction (GO:0030055)	0.026766	0.132737	5.84373	FBLN7;TLE2;TES;FBLIM1;MCAM;SYNPO2;ACTN1;ITGA1;FHL2;HSPB1;SORBS1;CNN2;PDLIM1;PROCR;CNN1;CSRP2;CSRP1;ITGA8;ITGBL1;CSPG4;PGM5;PDLIM7
dendritic spine membrane (GO:0032591)	0.0309682	0.140554	31.3186	GRIA1;SHISA6
integral component of synaptic membrane (GO:0099699)	0.0309682	0.140554	31.3186	ADAM23;ATP2B3
intrinsic component of the cytoplasmic side of the plasma membrane (GO:0031235)	0.0309682	0.140554	31.3186	SPTA1;SPTB
NMDA selective glutamate receptor complex (GO:0017146)	0.0309682	0.140554	31.3186	GRIN3A;GRIN2B
intracellular organelle lumen (GO:0070013)	0.0312342	0.140554	4.82797	ACSS3;COL15A1;SPON1;SPARC;PDGFA;PRELP;PRSS23;FSTL1;CHRDL1;THBS1;FSTL3;CNN2;ACAN;EVA1A;STC2;GPC1;PENK;SPP1;COTL1;GPC6;IGFBP3;BGN;FMO1;APOA1;AMPD3;CP;MMP9;DCN;F5;CYP27A1;SELENOM;BDH1;MMP16;COL4A4;COL5A3;COL4A3;SPARCL1;COL8A1;FAM20C;VWA1;CSPG4
AMPA glutamate receptor complex (GO:0032281)	0.0329705	0.143279	16.2951	GRIA1;CACNG4;SHISA6
vesicle (GO:0031982)	0.0330189	0.143279	6.12821	KCNE3;SLC6A14;APOA1;ATP2B3;ATP1A2;PRELP;MYO7A;SLC2A4;F5;MYL6;BASP1;STK26;TAGLN2;LGR6
lysosomal lumen (GO:0043202)	0.0342182	0.145877	8.11238	ACAN;GPC1;BGN;PRELP;CSPG4;GPC6;DCN
secretory granule lumen (GO:0034774)	0.035784	0.149922	5.47971	ECM1;SPARC;ACTN1;RARRES2;SERPINE1;PDGFA;RAB27A;F13A1;APOA1;AMPD3;THBS1;F5;PLAC8;CNN2;CLEC3B;COTL1;LCN2;PADI2
multivesicular body membrane (GO:0032585)	0.0388872	0.160163	25.0841	RAB27A;RAB27B
adherens junction (GO:0005912)	0.0474792	0.192291	6.05218	CDH6;PDLIM1;PDLIM3;PKP2;LDB3;PGM5;CTNNA2;SORBS1;PDLIM7
extracellular membrane-bounded organelle (GO:0065010)	0.0492983	0.196385	7.99389	APOA1;ATP2B3;ATP1A2;PRELP;F5
pigment granule (GO:0048770)	0.0527322	0.206676	11.3734	RAB27A;RAB27B;SYTL2
integral component of postsynaptic density membrane (GO:0099061)	0.0566835	0.211909	17.244	LRRC4;GSG1L
intrinsic component of postsynaptic density membrane (GO:0099146)	0.0566835	0.211909	17.244	LRRC4;GSG1L
platelet dense tubular network (GO:0031094)	0.0566835	0.211909	17.244	DMTN;SERPINA5
extracellular vesicle (GO:1903561)	0.05932	0.218405	7.0845	APOA1;ATP2B3;ATP1A2;PRELP;F5
synaptic membrane (GO:0097060)	0.0643139	0.233258	9.68268	GRIA1;GRIN2B;SHISA6
actin-based cell projection (GO:0098858)	0.0765754	0.265866	5.42427	ACTA2;TENM2;VCAM1;PDGFA;MYO7A;ACTG2
spanning component of plasma membrane (GO:0044214)	0.0767203	0.265866	12.6196	SLC24A4;CDHR5
melanosome (GO:0042470)	0.0769553	0.265866	8.32464	RAB27A;RAB27B;SYTL2
endoplasmic reticulum membrane (GO:0005789)	0.077681	0.265866	3.38788	GRIA1;MOXD1;RYR2;HACD1;TTYH1;HSD17B3;MGST2;TGFA;FMN2;CYP19A1;RYR3;GJC1;FADS2;JPH2;PORCN;CYP26B1;CREB3L3;CYP1B1;DGAT2;OSBPL6;DMPK;HSD3B1;ELOVL6;FMO2;GRIN2B;SGPP2;REEP1;GRIN3A;DHRS9;CASQ2;CFTR;OTULINL;PTGES
secretory vesicle (GO:0099503)	0.083653	0.282329	7.74359	RAB27A;NKD2;SYTL2
Golgi-associated vesicle (GO:0005798)	0.086451	0.287172	6.16333	STK26;MAP6;RAB27B;CFTR
acetylcholine-gated channel complex (GO:0005892)	0.0874516	0.287172	10.9775	CHRNA2;CHRNA4
exocytic vesicle (GO:0070382)	0.0905903	0.293513	7.21697	RAB27A;NKD2;SYTL2
integral component of postsynaptic specialization membrane (GO:0099060)	0.0985961	0.315248	9.63381	LRRC4;GSG1L
heterotrimeric G-protein complex (GO:0005834)	0.112748	0.355814	5.90253	GNAZ;GNG7;GNG8
vesicle membrane (GO:0012506)	0.119954	0.373702	4.22043	RYR2;STK26;FMN2;SLC2A4;RYR3
voltage-gated sodium channel complex (GO:0001518)	0.121955	0.375126	7.58226	SCN3A;CACNA1G
vacuolar lumen (GO:0005775)	0.123842	0.376169	3.35169	PLAC8;ACAN;GPC1;BGN;PADI2;CSPG4;PRELP;GPC6;DCN
ion channel complex (GO:0034702)	0.128544	0.385633	5.20064	CHRNA2;CHRNA4;TRPC1
lipid droplet (GO:0005811)	0.141157	0.418306	3.67927	CLDN11;DGAT2;FABP4;PLIN4;G0S2
GABA-A receptor complex (GO:1902711)	0.14648	0.428852	6.10696	GABRB2;GABRB1
cortical cytoskeleton (GO:0030863)	0.152913	0.430623	3.76243	RIMS2;PCLO;COTL1;SELE
filopodium (GO:0030175)	0.152913	0.430623	3.76243	ACTA2;TENM2;VCAM1;ACTG2
neuromuscular junction (GO:0031594)	0.153581	0.430623	4.34175	SLC5A7;SYNC;SNTA1
postsynaptic density membrane (GO:0098839)	0.159093	0.430623	5.51939	GRIN2B;CACNG4
spanning component of membrane (GO:0089717)	0.159093	0.430623	5.51939	SLC24A4;CDHR5
apicolateral plasma membrane (GO:0016327)	0.166433	0.430623	12.1057	MTCL1
bleb (GO:0032059)	0.166433	0.430623	12.1057	TPM1
chloride channel complex (GO:0034707)	0.166433	0.430623	12.1057	GLRB
neurofibrillary tangle (GO:0097418)	0.166433	0.430623	12.1057	NEFH
phosphatidylinositol 3-kinase complex, class I (GO:0097651)	0.166433	0.430623	12.1057	PIK3R1
caveola (GO:0005901)	0.166635	0.430623	3.46166	CAVIN3;AKAP6;BVES;SELE
plasma membrane raft (GO:0044853)	0.169749	0.430623	3.11543	CAVIN3;TREM2;AKAP6;BVES;SELE
endocytic vesicle lumen (GO:0071682)	0.171895	0.430623	5.00848	SPARC;APOA1
postsynaptic specialization membrane (GO:0099634)	0.171895	0.430623	5.00848	GRIN2B;CACNG4
asymmetric, glutamatergic, excitatory synapse (GO:0098985)	0.196241	0.462976	8.79434	SHISA6
membrane attack complex (GO:0005579)	0.196241	0.462976	8.79434	C7
myosin filament (GO:0032982)	0.196241	0.462976	8.79434	ACTG2
nuclear stress granule (GO:0097165)	0.196241	0.462976	8.79434	RBFOX1
platelet dense granule membrane (GO:0031088)	0.196241	0.462976	8.79434	RAB27B
zonula adherens (GO:0005915)	0.196241	0.462976	8.79434	SORBS1
excitatory synapse (GO:0060076)	0.224439	0.515764	3.51001	ATP2B3;SHISA6
sodium channel complex (GO:0034706)	0.224439	0.515764	3.51001	SCN3A;CACNA1G
protein kinase complex (GO:1902911)	0.224984	0.515764	6.71312	NEK10
cell projection membrane (GO:0031253)	0.232692	0.528449	2.26578	SLC6A6;DMTN;SLC7A8;CDHR5;LRP2
astrocyte projection (GO:0097449)	0.2527	0.553208	5.3057	KCNJ10
extrinsic component of endoplasmic reticulum membrane (GO:0042406)	0.2527	0.553208	5.3057	OTULINL
HFE-transferrin receptor complex (GO:1990712)	0.2527	0.553208	5.3057	TFR2
spherical high-density lipoprotein particle (GO:0034366)	0.2527	0.553208	5.3057	APOA1
endoplasmic reticulum-Golgi intermediate compartment membrane (GO:0033116)	0.255153	0.553592	2.40703	GRIA1;TGFA;F5
dendrite membrane (GO:0032590)	0.277966	0.580348	2.56144	GRIA1;SHISA6
insulin-responsive compartment (GO:0032593)	0.279427	0.580348	4.30295	SLC2A4
platelet dense tubular network membrane (GO:0031095)	0.279427	0.580348	4.30295	DMTN
pseudopodium (GO:0031143)	0.279427	0.580348	4.30295	ACTN1
transferase complex, transferring phosphorus-containing groups (GO:0061695)	0.279427	0.580348	4.30295	NEK10
catenin complex (GO:0016342)	0.304701	0.607896	2.2135	CDH6;CTNNA2
Golgi stack (GO:0005795)	0.304701	0.607896	2.2135	PLK3;RAB27B
chylomicron (GO:0042627)	0.305199	0.607896	3.56001	APOA1
integral component of lysosomal membrane (GO:1905103)	0.305199	0.607896	3.56001	SPAAR
sodium:potassium-exchanging ATPase complex (GO:0005890)	0.305199	0.607896	3.56001	ATP1A2
polymeric cytoskeletal fiber (GO:0099513)	0.30959	0.611628	1.42376	DSP;DMTN;ACTN1;TPM2;TPM1;COTL1;PKP2;LMOD1;MAP6;COBL;TUBA8
cytoplasmic side of plasma membrane (GO:0009898)	0.313964	0.615268	1.8054	SPTA1;PGM5;SPTB
intermediate filament cytoskeleton (GO:0045111)	0.353411	0.651708	1.40475	DSP;DES;PKP2;ADCY5
chitosome (GO:0045009)	0.354014	0.651708	2.54832	RAB27A
integral component of nuclear inner membrane (GO:0005639)	0.354014	0.651708	2.54832	P2RX1
integral component of vacuolar membrane (GO:0031166)	0.354014	0.651708	2.54832	SPAAR
intrinsic component of nuclear inner membrane (GO:0031229)	0.354014	0.651708	2.54832	P2RX1
melanosome membrane (GO:0033162)	0.354014	0.651708	2.54832	RAB27A
NADPH oxidase complex (GO:0043020)	0.354014	0.651708	2.54832	DUOX2
pigment granule membrane (GO:0090741)	0.354014	0.651708	2.54832	RAB27A
aggresome (GO:0016235)	0.357499	0.653175	1.68329	HSPB7;PRDM16
clathrin-coated endocytic vesicle (GO:0045334)	0.361584	0.653828	1.35684	CEMIP;TGFA;LRP2;CFTR
transport vesicle membrane (GO:0030658)	0.363238	0.653828	1.4394	GRIA1;TGFA;AQP2
postsynaptic density (GO:0014069)	0.372073	0.662449	1.21399	GRIA1;KCND3;GRIN2B;CACNG4;SLC8A2;SHISA6
acrosomal membrane (GO:0002080)	0.377122	0.662449	2.1936	SERPINA5
podosome (GO:0002102)	0.377122	0.662449	2.1936	VCAM1
specific granule lumen (GO:0035580)	0.38282	0.662449	1.31836	CNN2;LCN2;RAB27A
brush border membrane (GO:0031526)	0.383367	0.662449	1.47916	CDHR5;LRP2
cytoplasmic vesicle membrane (GO:0030659)	0.384384	0.662449	1.06202	GRIA1;NTRK1;RYR2;MOXD1;FMN2;SLC2A4;AQP2;RYR3;TYROBP;IRAK2;P2RX1;PMEPA1;ATP6V0D2;CFTR;CACNG4
axonal growth cone (GO:0044295)	0.399404	0.673995	1.90557	COBL
glial cell projection (GO:0097386)	0.399404	0.673995	1.90557	KCNJ10
nBAF complex (GO:0071565)	0.399404	0.673995	1.90557	DPF3
proton-transporting V-type ATPase complex (GO:0033176)	0.420891	0.691057	1.66835	ATP6V0D2
trans-Golgi network transport vesicle (GO:0030140)	0.420891	0.691057	1.66835	RAB27B
triglyceride-rich plasma lipoprotein particle (GO:0034385)	0.420891	0.691057	1.66835	APOA1
very-low-density lipoprotein particle (GO:0034361)	0.420891	0.691057	1.66835	APOA1
intrinsic component of endoplasmic reticulum membrane (GO:0031227)	0.43584	0.705994	0.966456	HACD1;DGAT2;ELOVL4;DHRS9;ELOVL6
late endosome membrane (GO:0031902)	0.440578	0.705994	1.02122	SPAAR;RAB27A;RAB27B
lysosome (GO:0005764)	0.441153	0.705994	0.866826	ENPEP;ACE;KCNE2;BGN;RAB27A;PRELP;LRP2;MYO7A;CP;GRIN2B;DCN;ACAN;GPC1;SIDT1;CSPG4;ATP6V0D2;GPC6;CFTR
cation-transporting ATPase complex (GO:0090533)	0.441609	0.705994	1.47058	ATP1A2
cortical actin cytoskeleton (GO:0030864)	0.445892	0.708182	1.09003	COTL1;COBL
clathrin-coated endocytic vesicle membrane (GO:0030669)	0.450012	0.710084	0.979698	TGFA;LRP2;CFTR
platelet alpha granule membrane (GO:0031092)	0.461588	0.72365	1.30397	SPARC
apical junction complex (GO:0043296)	0.466346	0.726424	0.876166	CLDN11;CLMP;SORBS1;BVES
endocytic vesicle membrane (GO:0030666)	0.498757	0.763278	0.741015	GRIA1;TGFA;LRP2;ATP6V0D2;CFTR;CACNG4
high-density lipoprotein particle (GO:0034364)	0.499428	0.763278	1.04084	APOA1
vacuolar proton-transporting V-type ATPase complex (GO:0016471)	0.499428	0.763278	1.04084	ATP6V0D2
multivesicular body (GO:0005771)	0.504714	0.766535	0.820046	RAB27A;RAB27B
asymmetric synapse (GO:0032279)	0.518442	0.782493	0.692383	GRIA1;KCND3;GRIN2B;SLC8A2;SHISA6
membrane raft (GO:0045121)	0.52922	0.790828	0.656103	KCNE3;GPC1;TREM2;SORBS1;SELE;GPM6B
bicellular tight junction (GO:0005923)	0.531593	0.790828	0.68193	CLDN11;CLMP;BVES
connexin complex (GO:0005922)	0.534613	0.790828	0.844816	GJC1
intermediate filament (GO:0005882)	0.53801	0.790828	0.696856	DSP;PKP2
COPII-coated ER to Golgi transport vesicle (GO:0030134)	0.540237	0.790828	0.655746	GRIA1;TGFA;F5
clathrin-coated vesicle (GO:0030136)	0.548788	0.79737	0.630689	CEMIP;RAB27B;SLC2A4
integral component of mitochondrial outer membrane (GO:0031307)	0.551268	0.79737	0.76513	DMPK
endoplasmic reticulum tubular network (GO:0071782)	0.567328	0.810137	0.695099	REEP1
intrinsic component of mitochondrial outer membrane (GO:0031306)	0.567328	0.810137	0.695099	DMPK
integral component of endoplasmic reticulum membrane (GO:0030176)	0.576868	0.810137	0.541489	HACD1;DGAT2;ELOVL4;DHRS9;ELOVL6
ER to Golgi transport vesicle membrane (GO:0012507)	0.579944	0.810137	0.565249	GRIA1;TGFA
gap junction (GO:0005921)	0.582814	0.810137	0.633255	GJC1
Golgi-associated vesicle membrane (GO:0030660)	0.582814	0.810137	0.633255	CFTR
coated vesicle membrane (GO:0030662)	0.589981	0.810137	0.53709	GRIA1;TGFA
tertiary granule lumen (GO:1904724)	0.589981	0.810137	0.53709	CNN2;MMP9
tight junction (GO:0070160)	0.5901	0.810137	0.520461	CLDN11;CLMP;BVES
nuclear membrane (GO:0031965)	0.597259	0.815359	0.49375	OSBPL6;DMPK;SCRN1;OSBPL3;LMNA;MRGPRF;SH3BGRL2
early endosome (GO:0005769)	0.613968	0.833488	0.460416	GRIA1;NTRK1;OSBPL6;VCAM1;DNER;PMEPA1;APOA1;ATP6V0D2;CFTR
clathrin-coated vesicle membrane (GO:0030665)	0.628895	0.847587	0.431222	TGFA;LRP2;CFTR
basolateral plasma membrane (GO:0016323)	0.63133	0.847587	0.424587	SLC6A6;SLC7A8;TGFA;SLC26A7;NKD2
integral component of organelle membrane (GO:0031301)	0.647265	0.864205	0.396384	HACD1;DGAT2;ELOVL4;DHRS9;P2RX1;ELOVL6;A4GALT
rough endoplasmic reticulum (GO:0005791)	0.652325	0.866202	0.411506	EPHA5
polysomal ribosome (GO:0042788)	0.664772	0.877933	0.379718	NR0B1
early endosome membrane (GO:0031901)	0.678816	0.891634	0.333255	GRIA1;OSBPL6;PMEPA1
bounding membrane of organelle (GO:0098588)	0.712257	0.93053	0.307236	GRIA1;MOXD1;RYR2;TTYH1;PDGFA;TGFA;AQP2;RYR3;CREB3L3;IRAK2;PMEPA1;CACNG4;NTRK1;HS3ST3B1;DMTN;ST6GAL2;DMPK;HSD3B1;B3GALT5;F5;TYROBP;P2RX1;CASQ2;ATP6V0D2;CFTR
Cul3-RING ubiquitin ligase complex (GO:0031463)	0.730647	0.949451	0.241741	KLHL40
cytoplasmic vesicle lumen (GO:0060205)	0.783884	0.999993	0.175632	COTL1;APOA1;AMPD3
lytic vacuole (GO:0000323)	0.799133	0.999993	0.169907	ACE;KCNE2;SIDT1;RAB27A;LRP2;GRIN2B
phagocytic vesicle membrane (GO:0030670)	0.806028	0.999993	0.132068	ATP6V0D2
vacuolar membrane (GO:0005774)	0.806028	0.999993	0.132068	ATP6V0D2
coated vesicle (GO:0030135)	0.807319	0.999993	0.140599	SLC2A4;F5
endocytic vesicle (GO:0030139)	0.809996	0.999993	0.154052	GRIA1;CEMIP;SPARC;APOA1;CACNG4
late endosome (GO:0005770)	0.809996	0.999993	0.154052	NTRK1;SPAAR;RAB27A;RAB27B;GRIN2B
anchored component of plasma membrane (GO:0046658)	0.812978	0.999993	0.123986	MDGA1
ficolin-1-rich granule lumen (GO:1904813)	0.820563	0.999993	0.133082	COTL1;AMPD3;MMP9
acrosomal vesicle (GO:0001669)	0.826141	0.999993	0.10949	SERPINA5
specific granule (GO:0042581)	0.828148	0.999993	0.130081	CNN2;P2RX1;LCN2;RAB27A
mitochondrial envelope (GO:0005740)	0.836827	0.999993	0.115983	RNF144B;HSD3B1;SLC9B2
azurophil granule lumen (GO:0035578)	0.836863	0.999993	0.108979	PLAC8;PADI2
sperm flagellum (GO:0036126)	0.849756	0.999993	0.0859944	DNAH2
trans-Golgi network (GO:0005802)	0.859986	0.999993	0.104377	RBFOX1;MS4A7;MYO18A;SLC2A4;LGR6;LGR5
secretory granule membrane (GO:0030667)	0.86288	0.999993	0.10386	DSP;MOXD1;SPARC;TYROBP;P2RX1;RAB27B;SERPINA5
integral component of Golgi membrane (GO:0030173)	0.865341	0.999993	0.0721398	A4GALT
trans-Golgi network membrane (GO:0032588)	0.873537	0.999993	0.0750222	LGR6;LGR5
9+2 motile cilium (GO:0097729)	0.874822	0.999993	0.0643153	DNAH2
cis-Golgi network (GO:0005801)	0.874822	0.999993	0.0643153	MAP6
mitochondrial intermembrane space (GO:0005758)	0.87931	0.999993	0.0607661	HSD3B1
recycling endosome membrane (GO:0055038)	0.87931	0.999993	0.0607661	GRIA1
SCF ubiquitin ligase complex (GO:0019005)	0.87931	0.999993	0.0607661	FBXL22
intrinsic component of Golgi membrane (GO:0031228)	0.887809	0.999993	0.0543099	A4GALT
ficolin-1-rich granule membrane (GO:0101003)	0.891832	0.999993	0.0513731	DSP
spindle microtubule (GO:0005876)	0.891832	0.999993	0.0513731	CAPN6
ribosome (GO:0005840)	0.895711	0.999993	0.0486128	NR0B1
endosome membrane (GO:0010008)	0.898604	0.999993	0.0723872	GRIA1;NTRK1;SPAAR;OSBPL6;IRAK2;PMEPA1;ATP6V0D2;CFTR
ficolin-1-rich granule (GO:0101002)	0.898721	0.999993	0.0637623	DSP;COTL1;AMPD3;MMP9
organelle envelope lumen (GO:0031970)	0.903057	0.999993	0.0435744	HSD3B1
cytoplasmic stress granule (GO:0010494)	0.906534	0.999993	0.041275	RBFOX1
integral component of mitochondrial membrane (GO:0032592)	0.909886	0.999993	0.0391093	DMPK
motile cilium (GO:0031514)	0.916234	0.999993	0.0351446	DNAH2
lytic vacuole membrane (GO:0098852)	0.918894	0.999993	0.0521742	ENPEP;MYO7A;LRP2;ATP6V0D2;CP;CFTR
cilium (GO:0005929)	0.929184	0.999993	0.0424788	DNAH2;GALR2;CYS1;GLI2;ADCY5
tertiary granule (GO:0070820)	0.935762	0.999993	0.0332292	CNN2;DSP;MMP9
P-body (GO:0000932)	0.94597	0.999993	0.0189126	AICDA
lysosomal membrane (GO:0005765)	0.952968	0.999993	0.0279615	ENPEP;SPAAR;MYO7A;LRP2;ATP6V0D2;CP;CFTR
microtubule (GO:0005874)	0.96033	0.999993	0.0182043	CAPN6;MAP6;TUBA8
specific granule membrane (GO:0035579)	0.963861	0.999993	0.0109948	P2RX1
recycling endosome (GO:0055037)	0.96791	0.999993	0.012247	GRIA1;CFTR
phagocytic vesicle (GO:0045335)	0.973998	0.999993	0.00715086	ATP6V0D2
azurophil granule (GO:0042582)	0.976458	0.999993	0.00835625	PLAC8;PADI2
cullin-RING ubiquitin ligase complex (GO:0031461)	0.977881	0.999993	0.00774342	KLHL40;FBXL22
intracellular non-membrane-bounded organelle (GO:0043232)	0.985876	0.999993	0.0096703	HSPB6;MTCL1;LMOD1;TCHH;HSPB1;LDB3;FMN2;FBXL22;GLI2;CNN2;PDLIM1;CNN1;PCLO;BASP1;LRRFIP1;NEFH;MARK1;PLK3;BATF3;DGAT2;VCAM1;TPM1;HSD3B1;G0S2;CLDN11;SMTN;FABP4;PLIN4;FILIP1
microtubule cytoskeleton (GO:0015630)	0.992627	0.999993	0.00303087	MAP6;HOXC8;JAKMIP3;MARK1;TUBA8
Golgi membrane (GO:0000139)	0.995128	0.999993	0.00224156	HS3ST3B1;ST6GAL2;CREB3L3;PDGFA;PMEPA1;B3GALT5;LGR6;LGR5
spindle (GO:0005819)	0.999107	0.999993	0.000125111	CAPN6
mitochondrial inner membrane (GO:0005743)	0.999469	0.999993	0.000130658	BDH1;HSD3B1;SLC9B2
mitochondrial matrix (GO:0005759)	0.999715	0.999993	6.58989e-05	CYP27A1;ACSS3;BDH1
organelle inner membrane (GO:0019866)	0.999954	0.999993	7.12466e-06	HSD3B1;SLC9B2
nucleolus (GO:0005730)	0.99999	0.999993	2.90678e-06	PLK3;BATF3;HSPB6;HSD3B1;FILIP1;FMN2;FBXL22;GLI2
mitochondrial membrane (GO:0031966)	0.999991	0.999993	1.61574e-06	RNF144B;HSD3B1;SLC9B2
nuclear lumen (GO:0031981)	0.999992	0.999993	2.41467e-06	PLK3;BATF3;HSPB6;HSD3B1;FILIP1;FMN2;FBXL22;GLI2
intracellular membrane-bounded organelle (GO:0043231)	0.999993	0.999993	4.19826e-06	TES;SPARC;CPNE7;PRDM6;RORC;SCX;DACH1;EVA1A;CREB3L3;BASP1;CYP1B1;SOX8;SVEP1;SOX9;SOX6;RBFOX1;TLE2;DGAT2;IGFBP3;OSR1;SFRP4;SLFN14;COL4A3;PKP2;S100A6;PADI2;PADI4;NUPR1;TRIB2;CFTR;ADCYAP1R1;MGST2;STC1;PIK3R1;NUAK2;IRAK2;PRDM16;MAP6;HOXC8;PLK3;OSBPL6;OSBPL3;SMAD9;NR0B1;MAFA;MT3;AICDA;BMP2;FGF14;RCAN2;LHX9;INKA2;PCSK2;BTG2;TENM2;CSRNP3;HSPB6;CITED2;HSPB8;HSPB7;FHL2;HSPB2;HSPB1;FMN2;GLI1;PRSS23;MEOX1;GL…
nucleus (GO:0005634)	0.999993	0.999993	3.91516e-06	TES;CPNE7;PRDM6;RORC;SCX;DACH1;CREB3L3;BASP1;SOX8;SVEP1;SOX9;SOX6;RBFOX1;TLE2;IGFBP3;OSR1;SFRP4;SLFN14;PKP2;S100A6;PADI2;PADI4;NUPR1;TRIB2;CFTR;STC1;PIK3R1;NUAK2;IRAK2;PRDM16;HOXC8;PLK3;SMAD9;NR0B1;MAFA;MT3;AICDA;FGF14;RCAN2;LHX9;INKA2;BTG2;TENM2;CSRNP3;HSPB6;CITED2;HSPB8;HSPB7;FHL2;HSPB2;HSPB1;FMN2;GLI1;PRSS23;MEOX1;GLI2;CSRP2;CALB1;CSRP1;SCRN1;DSP;BATF3;EMX2;TESC;PDE4D;MN1;PTGES3L;RAPGEF5;CREB5…
