# Supplementary material for: Transcriptomic Profiling of Gene Expression Associated with Granulosa Cell Tumor Development in a Mouse Model
Source: Cancers (Basel). 2022 Apr 27;14(9):2184. doi: 10.3390/cancers14092184 (PMC9105549; doi:10.3390/cancers14092184)
Supplement: Supplementary file 1 [file cancers-14-02184-s001.zip › cancers-1620022-supplementary/Supplementary/Table S5.xlsx]

## Sheet: KEGG_2019_Mouse
Term	P-value	Adjusted P-value	Combined Score	Genes
Hypertrophic cardiomyopathy (HCM)	3.54311e-07	7.9269e-05	86.133	MYBPC3;RYR2;ACE;TPM2;TNNC1;ITGA1;TPM1;CACNA2D2;DES;TNNT2;LMNA;ITGA8;ITGA7;MYH6;CACNG4
Dilated cardiomyopathy (DCM)	6.5242e-07	7.9269e-05	78.1714	MYBPC3;RYR2;TPM2;TNNC1;ITGA1;TPM1;CACNA2D2;ADCY5;DES;TNNT2;LMNA;ITGA8;ITGA7;MYH6;CACNG4
Arrhythmogenic right ventricular cardiomyopathy (ARVC)	1.41643e-06	0.00011473	81.2692	DSP;RYR2;ITGA1;CACNA2D2;DES;LMNA;ITGA8;PKP2;ITGA7;DSG2;CTNNA2;DSC2;CACNG4
ECM-receptor interaction	7.36356e-06	0.000447336	60.0798	LAMA5;LAMC3;ITGA1;LAMA3;THBS1;THBS4;COMP;COL4A4;COL4A3;ITGA8;SPP1;ITGA7;COL6A5
Protein digestion and absorption	1.81875e-05	0.000883913	50.4211	KCNK5;CPA2;COL15A1;KCNE3;ELN;ATP1A2;SLC1A5;SLC8A2;SLC7A8;COL4A4;COL5A3;COL4A3;COL6A5
Focal adhesion	3.21649e-05	0.00130268	31.7744	LAMA5;LAMC3;ACTN1;ITGA1;LAMA3;PDGFA;PIK3R1;THBS1;THBS4;MYLK;COMP;MAPK10;COL4A4;COL4A3;SPP1;ITGA8;ITGA7;COL6A5;PPP1R12B;MYL9
cAMP signaling pathway	7.37104e-05	0.00248539	27.3737	GRIA1;RYR2;ADCYAP1R1;PDE4D;HTR1D;ATP2B3;ATP1A2;PIK3R1;GLI1;GRIN2B;ADCY5;MAPK10;GRIN3A;CREB3L3;ADORA1;SOX9;MYL9;CFTR;HCN2;CREB5
Adrenergic signaling in cardiomyocytes	8.18234e-05	0.00248539	31.2564	RYR2;TPM2;TNNC1;TPM1;CACNA2D2;ATP2B3;ATP1A2;ADCY5;MAPK13;MYL4;CREB3L3;TNNT2;AGTR2;MYH6;CACNG4;CREB5
Cardiac muscle contraction	0.00044906	0.0121246	30.8993	MYL4;RYR2;TPM2;TNNC1;TNNT2;TPM1;CACNA2D2;ATP1A2;MYH6;CACNG4
PI3K-Akt signaling pathway	0.000511014	0.0124176	16.3774	LAMA5;LAMC3;LAMA3;PDGFA;TGFA;PIK3R1;THBS1;THBS4;COMP;NTF5;FGF7;CREB3L3;GNG7;NTF3;SPP1;GNG8;NTRK1;ANGPT4;ITGA1;COL4A4;KIT;COL4A3;ITGA8;ITGA7;COL6A5;CREB5
Cortisol synthesis and secretion	0.000755289	0.0160118	29.362	MRAP;CREB3L3;HSD3B1;NR0B1;PDE8B;KCNK2;CREB5;ADCY5;CACNA1G
Neuroactive ligand-receptor interaction	0.000790706	0.0160118	15.1925	GRIA1;GABRB2;ADCYAP1R1;GABRB1;CHRNA2;CHRNA4;CHRM4;CRHR1;GALR2;CNR1;PENK;GNRHR;ADORA1;LEPR;S1PR3;DRD4;GRID1;HTR1D;GRIN2B;GRIN3A;GLRB;P2RX1;APLNR;NMUR2;AGTR2
Complement and coagulation cascades	0.00117083	0.0218855	23.5767	C1QB;PROCR;C1QA;C7;SERPINE1;F13A1;MASP1;SERPINA5;F5;C1QC
Fluid shear stress and atherosclerosis	0.00188582	0.0327325	17.1178	VCAM1;MGST2;PDGFA;PIK3R1;SELE;MMP9;MAPK13;MAPK10;NPPC;GSTA3;GPC1;GSTA2;GSTM6
Relaxin signaling pathway	0.00260551	0.0407248	16.3582	ACTA2;MAPK10;CREB3L3;COL4A4;GNG7;COL4A3;GNG8;PIK3R1;MMP9;CREB5;ADCY5;MAPK13
Nicotine addiction	0.002781	0.0407248	28.1982	GRIA1;GABRB2;GABRB1;GRIN3A;CHRNA4;GRIN2B
Circadian entrainment	0.00284906	0.0407248	17.9302	GRIA1;RYR2;ADCYAP1R1;RASD1;GNG7;GNG8;GRIN2B;RYR3;CACNA1G;ADCY5
Insulin secretion	0.00358657	0.0484187	17.9053	RIMS2;RYR2;ADCYAP1R1;PCLO;CREB3L3;KCNMB1;ATP1A2;CREB5;ADCY5
Apelin signaling pathway	0.00399348	0.0510744	14.3354	MYL4;ACTA2;RYR2;GNG7;SERPINE1;APLNR;SPP1;GNG8;RYR3;MYLK;SLC8A2;ADCY5
Vascular smooth muscle contraction	0.00448364	0.0544762	13.8142	ACTA2;NPPC;MYL6;KCNMB1;MYH11;MRVI1;PPP1R12B;MYL9;RAMP1;ACTG2;MYLK;ADCY5
Gastric acid secretion	0.00484009	0.0560068	17.5651	KCNE2;KCNJ10;SLC26A7;ATP1A2;KCNK2;CFTR;MYLK;ADCY5
Morphine addiction	0.00561381	0.0620071	15.2844	GABRB2;GABRB1;PDE1B;PDE4D;GNG7;ADORA1;GNG8;PDE8B;ADCY5
Prion diseases	0.00678217	0.0716551	23.3497	C1QB;C1QA;C7;NCAM2;C1QC
Metabolism of xenobiotics by cytochrome P450	0.0090762	0.0918966	15.1493	CBR2;GSTA3;GSTA2;CYP1B1;MGST2;UGT1A7C;GSTM6
Ras signaling pathway	0.00985342	0.0957753	9.29232	NTRK1;ANGPT4;PDGFA;TGFA;PIK3R1;GRIN2B;RASGRP4;MAPK10;NTF5;FGF7;GNG7;KIT;NTF3;GNG8;RAPGEF5;PLA1A
Thyroid hormone synthesis	0.0153532	0.143493	12.0242	CREB3L3;DUOXA2;ATP1A2;LRP2;DUOX2;CREB5;ADCY5
Cholinergic synapse	0.0200594	0.180535	9.19068	SLC5A7;CREB3L3;CHRNA4;CHRM4;GNG7;GNG8;PIK3R1;CREB5;ADCY5
cGMP-PKG signaling pathway	0.0209667	0.181961	7.88564	NPPC;CREB3L3;KCNMB1;ADORA1;ATP2B3;MRVI1;ATP1A2;MYL9;MYLK;SLC8A2;CREB5;ADCY5
Dopaminergic synapse	0.0231986	0.194388	8.1829	GRIA1;MAPK10;CREB3L3;GNG7;GNG8;GRIN2B;DRD4;CREB5;ADCY5;MAPK13
Biosynthesis of unsaturated fatty acids	0.0263314	0.202132	14.0722	FADS2;HACD1;ELOVL4;ELOVL6
Cocaine addiction	0.0277966	0.202132	11.2907	GRIN3A;CREB3L3;GRIN2B;ADCY5;CREB5
Type II diabetes mellitus	0.0277966	0.202132	11.2907	MAPK10;PIK3R1;SLC2A4;MAFA;CACNA1G
AGE-RAGE signaling pathway in diabetic complications	0.0282874	0.202132	8.32547	MAPK10;VCAM1;COL4A4;SERPINE1;COL4A3;PIK3R1;SELE;MAPK13
Axon guidance	0.0285939	0.202132	6.90434	EPHA5;SEMA6B;ROBO2;DPYSL5;TRPC1;LRRC4;SLIT3;PIK3R1;SRGAP3;EPHB2;MYL9;ROBO1
Pathways in cancer	0.0291136	0.202132	5.33854	LAMA5;LAMC3;LAMA3;PDGFA;MGST2;TGFA;PIK3R1;GLI1;RASGRP4;GLI2;ADCY5;FGF7;GNG7;GNG8;CTNNA2;NTRK1;ARNT2;EGLN3;MMP9;MAPK10;HEYL;BMP2;GSTA3;GSTA2;COL4A4;KIT;COL4A3;GSTM6
Malaria	0.0300768	0.203019	10.7907	COMP;VCAM1;THBS1;SELE;THBS4
Chagas disease (American trypanosomiasis)	0.0313116	0.205641	7.91718	C1QB;MAPK10;C1QA;ACE;SERPINE1;PIK3R1;MAPK13;C1QC
Amphetamine addiction	0.0344215	0.215272	8.83985	GRIA1;GRIN3A;CREB3L3;GRIN2B;CREB5;ADCY5
Pancreatic secretion	0.0345499	0.215272	7.53284	CPA2;RYR2;TRPC1;ATP2B3;RAB27B;ATP1A2;CFTR;ADCY5
Amoebiasis	0.0362511	0.220225	7.34911	LAMA5;LAMC3;ACTN1;COL4A4;COL4A3;LAMA3;HSPB1;PIK3R1
Renin-angiotensin system	0.0386025	0.228791	11.0158	ENPEP;ACE;CMA1;AGTR2
GABAergic synapse	0.0422096	0.244213	7.23972	GABRB2;GABRB1;GNG7;GNG8;SLC6A11;SLC38A5;ADCY5
TNF signaling pathway	0.0436173	0.246488	6.66577	MAPK10;VCAM1;CREB3L3;PIK3R1;SELE;MMP9;CREB5;MAPK13
Leukocyte transendothelial migration	0.0541281	0.298935	5.91476	CLDN11;VCAM1;ACTN1;PIK3R1;CTNNA2;MYL9;MMP9;MAPK13
Purine metabolism	0.0554224	0.299281	5.56286	NT5E;ENTPD2;PDE1B;PDE4D;AK1;AMPD3;PDE8B;PAPSS2;ADCY5
Human papillomavirus infection	0.0595852	0.308442	4.27725	LAMA5;LAMC3;ITGA1;LAMA3;PIK3R1;THBS1;THBS4;COMP;HEYL;CREB3L3;COL4A4;COL4A3;SPP1;ITGA8;ITGA7;COL6A5;ATP6V0D2;OASL1;CREB5
Cushing syndrome	0.0596576	0.308442	5.1356	MRAP;RASD1;CREB3L3;HSD3B1;PDE8B;KCNK2;CRHR1;CACNA1G;CREB5;ADCY5
Wnt signaling pathway	0.0617044	0.312378	5.04006	MAPK10;SFRP4;PORCN;WIF1;SFRP5;ROR1;LGR6;CXXC4;LGR5;NKD2
Neurotrophin signaling pathway	0.0687168	0.340779	5.14081	NTRK1;MAPK10;NTF5;IRAK2;NTF3;PIK3R1;SH2B2;MAPK13
Hedgehog signaling pathway	0.0714011	0.347009	7.14431	IHH;LRP2;GLI1;GLI2
Aldosterone synthesis and secretion	0.073012	0.347881	5.22687	CREB3L3;HSD3B1;ATP2B3;ATP1A2;CACNA1G;CREB5;ADCY5
Central carbon metabolism in cancer	0.0784042	0.359476	5.84233	NTRK1;KIT;SLC1A5;PIK3R1;PFKP
Glutathione metabolism	0.0784042	0.359476	5.84233	GGT5;GSTA3;GSTA2;MGST2;GSTM6
Fatty acid elongation	0.083653	0.369952	7.74359	HACD1;ELOVL4;ELOVL6
PPAR signaling pathway	0.083734	0.369952	5.10253	CYP27A1;FADS2;FABP4;PLIN4;APOA1;SORBS1
Retrograde endocannabinoid signaling	0.0897255	0.384564	4.173	GRIA1;MAPK10;GABRB2;GABRB1;CNR1;GNG7;GNG8;ADCY5;MAPK13
Regulation of actin cytoskeleton	0.0902064	0.384564	3.82194	FGD3;FGF7;ACTN1;CHRM4;ITGA1;ITGA8;PDGFA;ITGA7;PIK3R1;PPP1R12B;MYL9;MYLK
Oxytocin signaling pathway	0.10141	0.424873	3.85105	RYR2;MYL6;CACNA2D2;PPP1R12B;MYL9;RYR3;CACNG4;MYLK;ADCY5
MAPK signaling pathway	0.107153	0.441325	3.26036	NTRK1;ANGPT4;CACNA2D2;PDGFA;TGFA;HSPB1;RASGRP4;CACNA1G;MAPK13;MAPK10;NTF5;FGF7;KIT;NTF3;CACNG4
Small cell lung cancer	0.111571	0.442052	4.14326	LAMA5;LAMC3;COL4A4;COL4A3;LAMA3;PIK3R1
Drug metabolism	0.114274	0.442052	3.84393	GSTA3;GSTA2;MGST2;FMO1;FMO2;UGT1A7C;GSTM6
Glutamatergic synapse	0.114274	0.442052	3.84393	GRIA1;GRIN3A;TRPC1;GNG7;GNG8;GRIN2B;ADCY5
Amyotrophic lateral sclerosis (ALS)	0.114606	0.442052	4.88423	GRIA1;NEFH;GRIN2B;MAPK13
Chemical carcinogenesis	0.120293	0.456738	3.90972	GSTA3;GSTA2;CYP1B1;MGST2;UGT1A7C;GSTM6
Rap1 signaling pathway	0.130272	0.484963	3.0699	ANGPT4;FGF7;CNR1;KIT;PDGFA;PIK3R1;RAPGEF5;GRIN2B;THBS1;ADCY5;MAPK13
Prostate cancer	0.133986	0.484963	3.58781	CREB3L3;PDGFA;TGFA;PIK3R1;MMP9;CREB5
Pertussis	0.13571	0.484963	3.80628	C1QB;MAPK10;C1QA;MAPK13;C1QC
Renin secretion	0.13571	0.484963	3.80628	ADCYAP1R1;ACE;PDE1B;ADORA1;ADCY5
Regulation of lipolysis in adipocytes	0.139644	0.488322	4.09642	FABP4;ADORA1;PIK3R1;ADCY5
Calcium signaling pathway	0.140832	0.488322	2.96773	RYR2;PDE1B;TNNC1;P2RX1;ORAI2;ATP2B3;RYR3;MYLK;SLC8A2;CACNA1G
Tight junction	0.145013	0.488322	2.97985	CLDN11;MAPK10;MYL6;ACTN1;MYH11;BVES;MYL9;CFTR;TUBA8
Ovarian steroidogenesis	0.146219	0.488322	3.92499	HSD3B1;CYP1B1;CYP19A1;ADCY5
Salivary secretion	0.146697	0.488322	3.55732	LYZ2;ATP2B3;ATP1A2;RYR3;ADCY5
African trypanosomiasis	0.162244	0.532775	4.09729	VCAM1;APOA1;SELE
AMPK signaling pathway	0.165371	0.535801	2.86561	CREB3L3;LEPR;PIK3R1;SLC2A4;CFTR;PFKP;CREB5
Osteoclast differentiation	0.174746	0.558726	2.7316	MAPK10;TYROBP;FHL2;ACP5;TREM2;PIK3R1;MAPK13
Serotonergic synapse	0.194154	0.612718	2.48403	GABRB2;GABRB1;TRPC1;GNG7;HTR1D;GNG8;ADCY5
Vasopressin-regulated water reabsorption	0.198227	0.617552	3.28073	CREB3L3;AQP2;CREB5
Taste transduction	0.206712	0.630301	2.56835	KCNK5;ENTPD2;PDE1B;HTR1D;SCN3A
Mineral absorption	0.207507	0.630301	3.11006	TRF;ATP1A2;STEAP1
Vitamin digestion and absorption	0.211155	0.631552	3.8196	SLC52A3;APOA1
Steroid hormone biosynthesis	0.213116	0.631552	2.48853	HSD3B1;HSD17B3;CYP1B1;CYP19A1;UGT1A7C
Renal cell carcinoma	0.225332	0.654101	2.51782	ARNT2;EGLN3;TGFA;PIK3R1
TGF-beta signaling pathway	0.226109	0.654101	2.33736	BMP2;SMAD9;INHBA;THBS1;DCN
p53 signaling pathway	0.248582	0.704572	2.24625	IGFBP3;PERP;SERPINE1;THBS1
Systemic lupus erythematosus	0.251452	0.704572	1.92181	C1QB;C1QA;C7;ACTN1;GRIN2B;HIST1H2BC;C1QC
Riboflavin metabolism	0.2527	0.704572	5.3057	ACP5
Cholesterol metabolism	0.255153	0.704572	2.40703	CYP27A1;APOA1;LRP2
Sulfur metabolism	0.279427	0.757195	4.30295	PAPSS2
Alcoholism	0.28313	0.757195	1.61663	GRIN3A;CREB3L3;GNG7;GNG8;GRIN2B;CAMKK1;ADCY5;HIST1H2BC;CREB5
Sphingolipid signaling pathway	0.283559	0.757195	1.73246	MAPK10;ADORA1;S1PR3;PIK3R1;SGPP2;MAPK13
Inflammatory mediator regulation of TRP channels	0.302214	0.790701	1.60385	NTRK1;MAPK10;TRPV2;PIK3R1;ADCY5;MAPK13
Proteoglycans in cancer	0.302614	0.790701	1.49948	GPC1;IHH;HSPB2;PIK3R1;PPP1R12B;MMP9;THBS1;DCN;MAPK13
HIF-1 signaling pathway	0.315069	0.814488	1.57626	ANGPT4;EGLN3;SERPINE1;TRF;PIK3R1
Synthesis and degradation of ketone bodies	0.33005	0.83544	2.99251	BDH1
Taurine and hypotaurine metabolism	0.33005	0.83544	2.99251	GGT5
Parathyroid hormone synthesis, secretion and action	0.336306	0.841978	1.44327	CREB3L3;MMP16;PDE4D;CREB5;ADCY5
Toxoplasmosis	0.343414	0.841978	1.40176	MAPK10;LAMA5;LAMC3;LAMA3;MAPK13
VEGF signaling pathway	0.343559	0.841978	1.57395	HSPB1;PIK3R1;MAPK13
Estrogen signaling pathway	0.346493	0.841978	1.34241	CREB3L3;TGFA;PIK3R1;MMP9;CREB5;ADCY5
Insulin resistance	0.357656	0.860499	1.32264	MAPK10;CREB3L3;PIK3R1;SLC2A4;CREB5
Long-term depression	0.373044	0.886503	1.3773	GRIA1;GNAZ;CRHR1
Apoptosis	0.391303	0.886503	1.12634	SPTA1;NTRK1;MAPK10;LMNA;PIK3R1;TUBA8
Basal cell carcinoma	0.392562	0.886503	1.2624	BMP2;GLI1;GLI2
Thyroid hormone signaling pathway	0.393306	0.886503	1.14555	RCAN2;ATP1A2;PIK3R1;MYH6;PFKP
Aldosterone-regulated sodium reabsorption	0.396133	0.886503	1.38886	ATP1A2;PIK3R1
GnRH signaling pathway	0.402331	0.886503	1.14351	MAPK10;GNRHR;ADCY5;MAPK13
Progesterone-mediated oocyte maturation	0.402331	0.886503	1.14351	MAPK10;PIK3R1;ADCY5;MAPK13
Cell adhesion molecules (CAMs)	0.406381	0.886503	1.04442	CLDN11;VCAM1;LRRC4;ITGA8;NCAM2;PDCD1;SELE
IL-17 signaling pathway	0.410433	0.886503	1.10556	MAPK10;LCN2;MMP9;MAPK13
Hepatocellular carcinoma	0.41225	0.886503	1.02147	GSTA3;GSTA2;DPF3;MGST2;TGFA;PIK3R1;GSTM6
Thiamine metabolism	0.420891	0.886503	1.66835	AK1
Fat digestion and absorption	0.421287	0.886503	1.22816	DGAT2;APOA1
Ferroptosis	0.421287	0.886503	1.22816	TRF;CP
Bladder cancer	0.433662	0.886503	1.15653	THBS1;MMP9
Porphyrin and chlorophyll metabolism	0.433662	0.886503	1.15653	CP;UGT1A7C
Fc epsilon RI signaling pathway	0.440578	0.886503	1.02122	MAPK10;PIK3R1;MAPK13
Primary bile acid biosynthesis	0.441609	0.886503	1.47058	CYP27A1
Staphylococcus aureus infection	0.442582	0.886503	0.967254	C1QB;C1QA;MASP1;C1QC
Carbohydrate digestion and absorption	0.457974	0.886503	1.02819	ATP1A2;PIK3R1
Nitrogen metabolism	0.461588	0.886503	1.30397	CAR12
Selenocompound metabolism	0.461588	0.886503	1.30397	PAPSS2
Platelet activation	0.463837	0.886503	0.864025	P2RX1;PIK3R1;MYLK;ADCY5;MAPK13
Adipocytokine signaling pathway	0.468681	0.886503	0.902383	MAPK10;LEPR;SLC2A4
Cytokine-cytokine receptor interaction	0.47307	0.886503	0.790966	GDF10;IL33;BMP2;TNFRSF12A;TNFRSF19;LEPR;ACKR3;INHBA;IL13RA2;CXCL14;CXCL16
Choline metabolism in cancer	0.474187	0.886503	0.847949	MAPK10;SLC5A7;PDGFA;PIK3R1
Toll-like receptor signaling pathway	0.474187	0.886503	0.847949	MAPK10;SPP1;PIK3R1;MAPK13
Adherens junction	0.477909	0.886503	0.866381	ACTN1;CTNNA2;SORBS1
Bile secretion	0.477909	0.886503	0.866381	ATP1A2;CFTR;ADCY5
Melanoma	0.477909	0.886503	0.866381	FGF7;PDGFA;PIK3R1
Prolactin signaling pathway	0.477909	0.886503	0.866381	MAPK10;PIK3R1;MAPK13
Glycosphingolipid biosynthesis	0.481669	0.886709	0.916941	B3GALT5;A4GALT
Longevity regulating pathway	0.497439	0.908855	0.769135	CREB3L3;PIK3R1;CREB5;ADCY5
Glioma	0.505127	0.909229	0.767873	TGFA;PDGFA;PIK3R1
Pancreatic cancer	0.505127	0.909229	0.767873	MAPK10;TGFA;PIK3R1
FoxO signaling pathway	0.511738	0.914356	0.711697	MAPK10;PLK3;PIK3R1;SLC2A4;MAPK13
Hepatitis B	0.52922	0.938689	0.656103	MAPK10;CREB3L3;PIK3R1;MMP9;CREB5;MAPK13
Signaling pathways regulating pluripotency of stem cells	0.544853	0.95642	0.620489	SMAD9;PIK3R1;INHBA;MYF5;MAPK13
Other types of O-glycan biosynthesis	0.551268	0.95642	0.76513	ST6GAL2
Proximal tubule bicarbonate reclamation	0.551268	0.95642	0.76513	ATP1A2
Insulin signaling pathway	0.557799	0.95642	0.587531	MAPK10;PIK3R1;SLC2A4;SORBS1;SH2B2
Influenza A	0.558895	0.95642	0.581185	MAPK10;IL33;NXF3;PIK3R1;TMPRSS13;MAPK13
C-type lectin receptor signaling pathway	0.571422	0.969291	0.559044	MAPK10;PLK3;PIK3R1;MAPK13
ErbB signaling pathway	0.582035	0.969291	0.540662	MAPK10;TGFA;PIK3R1
Histidine metabolism	0.582814	0.969291	0.633255	AMDHD1
Endocrine and other factor-regulated calcium reabsorption	0.589981	0.969291	0.53709	CALB1;ATP1A2
alpha-Linolenic acid metabolism	0.597746	0.969291	0.578402	FADS2
Gap junction	0.598064	0.969291	0.501096	PDGFA;ADCY5;TUBA8
Colorectal cancer	0.613687	0.969291	0.464713	MAPK10;TGFA;PIK3R1
Tuberculosis	0.615439	0.969291	0.456481	MAPK10;PLK3;IRAK2;PLA2R1;ATP6V0D2;MAPK13
Endometrial cancer	0.619015	0.969291	0.461967	PIK3R1;CTNNA2
Arachidonic acid metabolism	0.621343	0.969291	0.447623	CBR2;GGT5;PTGES
Ascorbate and aldarate metabolism	0.626028	0.969291	0.485894	UGT1A7C
Butanoate metabolism	0.626028	0.969291	0.485894	BDH1
Collecting duct acid secretion	0.626028	0.969291	0.485894	ATP6V0D2
Maturity onset diabetes of the young	0.626028	0.969291	0.485894	MAFA
Phagosome	0.626249	0.969291	0.435002	COMP;PLA2R1;ATP6V0D2;THBS1;THBS4;TUBA8
Retinol metabolism	0.636342	0.975237	0.415478	CYP26B1;DHRS9;UGT1A7C
Mucin type O-glycan biosynthesis	0.639416	0.975237	0.446736	GALNT16
Transcriptional misregulation in cancer	0.642132	0.975237	0.404682	NTRK1;ARNT2;IGFBP3;PDGFA;NUPR1;MMP9
Cytosolic DNA-sensing pathway	0.64644	0.975682	0.398784	IL33;IFI202B
Mitophagy	0.663839	0.988537	0.36219	MAPK10;CITED2
Circadian rhythm	0.664772	0.988537	0.379718	RORC
Propanoate metabolism	0.676775	0.988537	0.350956	ACSS3
Galactose metabolism	0.688348	0.988537	0.324868	PFKP
Pentose phosphate pathway	0.688348	0.988537	0.324868	PFKP
Non-small cell lung cancer	0.688636	0.988537	0.314264	TGFA;PIK3R1
Long-term potentiation	0.696561	0.988537	0.299922	GRIA1;GRIN2B
Melanogenesis	0.698629	0.988537	0.298918	CREB3L3;KIT;ADCY5
RIG-I-like receptor signaling pathway	0.704318	0.988537	0.286316	MAPK10;MAPK13
T cell receptor signaling pathway	0.705024	0.988537	0.288336	PIK3R1;PDCD1;MAPK13
Pentose and glucuronate interconversions	0.710267	0.988537	0.279534	UGT1A7C
Chemokine signaling pathway	0.71068	0.988537	0.288936	GNG7;GNG8;PIK3R1;CXCL14;ADCY5;CXCL16
Th17 cell differentiation	0.711314	0.988537	0.278155	MAPK10;RORC;MAPK13
Acute myeloid leukemia	0.711909	0.988537	0.273403	KIT;PIK3R1
Fructose and mannose metabolism	0.720643	0.991885	0.259798	PFKP
Thermogenesis	0.723325	0.991885	0.272501	CREB3L3;CNR1;PRDM16;DPF3;ADCY5;CREB5;MAPK13
Nicotinate and nicotinamide metabolism	0.730647	0.991885	0.241741	NT5E
Primary immunodeficiency	0.730647	0.991885	0.241741	AICDA
Thyroid cancer	0.740294	0.999397	0.225191	NTRK1
Bacterial invasion of epithelial cells	0.747448	0.999995	0.217887	PIK3R1;CTNNA2
Synaptic vesicle cycle	0.766913	0.999995	0.190668	SLC6A11;ATP6V0D2
Salmonella infection	0.773106	0.999995	0.182447	MAPK10;MAPK13
Breast cancer	0.775204	0.999995	0.191756	HEYL;FGF7;KIT;PIK3R1
Phospholipase D signaling pathway	0.784108	0.999995	0.180611	KIT;PDGFA;PIK3R1;ADCY5
Intestinal immune network for IgA production	0.791345	0.999995	0.150169	AICDA
RNA degradation	0.801956	0.999995	0.146775	BTG2;PFKP
Rheumatoid arthritis	0.807319	0.999995	0.140599	ACP5;ATP6V0D2
Human cytomegalovirus infection	0.810293	0.999995	0.159652	CREB3L3;GNG7;GNG8;PIK3R1;ADCY5;CREB5;MAPK13
Th1 and Th2 cell differentiation	0.822643	0.999995	0.123702	MAPK10;MAPK13
Hippo signaling pathway	0.824477	0.999995	0.134012	BMP2;SERPINE1;CTNNA2;GLI2
Lysosome	0.824754	0.999995	0.128575	ACP5;CTSE;ATP6V0D2
ABC transporters	0.826141	0.999995	0.10949	CFTR
Sphingolipid metabolism	0.826141	0.999995	0.10949	SGPP2
Tryptophan metabolism	0.826141	0.999995	0.10949	CYP1B1
Viral carcinogenesis	0.83175	0.999995	0.133264	CREB3L3;ACTN1;PIK3R1;ATP6V0D2;HIST1H2BC;CREB5
Arginine and proline metabolism	0.838379	0.999995	0.096925	CKB
N-Glycan biosynthesis	0.838379	0.999995	0.096925	ST6GAL2
JAK-STAT signaling pathway	0.8422	0.999995	0.115488	LEPR;PDGFA;PIK3R1;IL13RA2
Hematopoietic cell lineage	0.854218	0.999995	0.0922077	ITGA1;KIT
Glycosaminoglycan biosynthesis	0.855142	0.999995	0.0810638	HS3ST3B1
Pyrimidine metabolism	0.87931	0.999995	0.0607661	NT5E
Inflammatory bowel disease (IBD)	0.883637	0.999995	0.0574362	RORC
Lysine degradation	0.883637	0.999995	0.0574362	PRDM6
Glucagon signaling pathway	0.883969	0.999995	0.0663719	CREB3L3;CREB5
Kaposi sarcoma-associated herpesvirus infection	0.88901	0.999995	0.074895	MAPK10;GNG7;GNG8;PIK3R1;MAPK13
Glycerolipid metabolism	0.891832	0.999995	0.0513731	DGAT2
Cellular senescence	0.901011	0.999995	0.061896	IGFBP3;SERPINE1;PIK3R1;MAPK13
Gastric cancer	0.90765	0.999995	0.0531532	FGF7;PIK3R1;CTNNA2
Non-alcoholic fatty liver disease (NAFLD)	0.909979	0.999995	0.0513948	MAPK10;LEPR;PIK3R1
Glycolysis / Gluconeogenesis	0.913118	0.999995	0.0370685	PFKP
Leishmaniasis	0.913118	0.999995	0.0370685	MAPK13
Huntington disease	0.915794	0.999995	0.0502692	DNAH2;CREB3L3;GRIN2B;CREB5
Natural killer cell mediated cytotoxicity	0.927334	0.999995	0.0349699	TYROBP;PIK3R1
B cell receptor signaling pathway	0.927623	0.999995	0.0284757	PIK3R1
Inositol phosphate metabolism	0.93022	0.999995	0.027034	PLCH2
Human immunodeficiency virus 1 infection	0.930725	0.999995	0.0413398	MAPK10;GNG7;GNG8;PIK3R1;MAPK13
Chronic myeloid leukemia	0.937465	0.999995	0.0231654	PIK3R1
MicroRNAs in cancer	0.939241	0.999995	0.0366695	MMP16;TPM1;CYP1B1;PDGFA;MMP9;THBS1
Human T-cell leukemia virus 1 infection	0.940702	0.999995	0.0341605	MAPK10;CREB3L3;PIK3R1;ADCY5;CREB5
Autophagy	0.949276	0.999995	0.0218539	MAPK10;PIK3R1
Fc gamma R-mediated phagocytosis	0.958169	0.999995	0.0133606	PIK3R1
Viral myocarditis	0.958169	0.999995	0.0133606	MYH6
Measles	0.966906	0.999995	0.0127261	MAPK10;PIK3R1
mRNA surveillance pathway	0.969901	0.999995	0.00864616	NXF3
Glycerophospholipid metabolism	0.970982	0.999995	0.00824376	GPD1
Phosphatidylinositol signaling system	0.972025	0.999995	0.00786109	PIK3R1
NF-kappa B signaling pathway	0.975833	0.999995	0.00650788	VCAM1
NOD-like receptor signaling pathway	0.979022	0.999995	0.00843906	MAPK10;TRPV2;MAPK13
Hepatitis C	0.979861	0.999995	0.00690848	CLDN11;PIK3R1
Ribosome biogenesis in eukaryotes	0.984983	0.999995	0.00356367	NXF3
Oocyte meiosis	0.985523	0.999995	0.00340457	ADCY5
Alzheimer disease	0.987447	0.999995	0.00391453	GRIN2B;RYR3
Necroptosis	0.987839	0.999995	0.00376951	MAPK10;IL33
Epstein-Barr virus infection	0.989436	0.999995	0.0037737	MAPK10;PIK3R1;MAPK13
Oxidative phosphorylation	0.992512	0.999995	0.00151579	ATP6V0D2
Parkinson disease	0.99481	0.999995	0.000975592	ADCY5
mTOR signaling pathway	0.996403	0.999995	0.00063115	PIK3R1
Protein processing in endoplasmic reticulum	0.997414	0.999995	0.000428125	MAPK10
RNA transport	0.997767	0.999995	0.00036067	NXF3
Endocytosis	0.999417	0.999995	0.000116609	SH3GL3;ARAP2
Herpes simplex virus 1 infection	0.999994	0.999995	7.28633e-07	NXF3;PIK3R1
Olfactory transduction	0.999995	0.999995	4.68965e-07	SLC24A4;PDE1B;GNG7;SLC8A2
