# Supplementary material for: Transcriptomic Profiling of Gene Expression Associated with Granulosa Cell Tumor Development in a Mouse Model
Source: Cancers (Basel). 2022 Apr 27;14(9):2184. doi: 10.3390/cancers14092184 (PMC9105549; doi:10.3390/cancers14092184)
Supplement: Supplementary file 1 [file cancers-14-02184-s001.zip › cancers-1620022-supplementary/Supplementary/Table S6.xlsx]

## Sheet: Table S6A
Gene name	Human progressive GCT vs. Ctrl	TGFBR1-CA vs. Ctrl
Dpep1	Down	Up
Actg2	Down	Up
Nefh	Down	Up
Myl9	Down	Up
Mylk	Down	Up
Nt5e	Down	Up
Itga1	Down	Up
Fgf7	Down	Up
Ak1	Down	Up
Cyp27a1	Down	Up
Ephb2	Down	Up
Akap6	Down	Up
Mgst2	Down	Up
Ppp1r12b	Down	Up
Acss3	Down	Up
Porcn	Down	Up
Lama5	Down	Up
Lmna	Down	Up
Gnaz	Down	Up
C1qb	Down	Up
Efemp1	Down	Up
Cebpd	Down	Up
Hspb1	Down	Up
Gsta3	Down	Up
Actn1	Down	Up
Tie2	Up	Down
Elovl6	Up	Down
Ihh	Up	Down
Lama3	Up	Down
Scn3a	Up	Down
Mmp16	Up	Down
Nr0b1	Up	Down
Il13ra2	Up	Down
Smad9	Up	Down
Chrna4	Up	Down
Kcnk2	Up	Down
Inhba	Up	Down
Fbn2	Up	Down
Ryr2	Up	Down
Epha5	Up	Down
Myh6	Up	Down

## Sheet: Table S6B
Gene Name	Human stage 3 vs. stage 1	TGFBR1-CA vs. Ctrl
Des	Down	Up
FBXL22	Down	Up

## Sheet: Table S6C
Gene Name	FOXL2C134W vs. Ctrl (HGrC1)	TGFBR1-CA vs. Ctrl
Calhm5	Down	Up
Des	Down	Up
Fads2	Down	Up
G0s2	Down	Up
Igfbp6	Down	Up
Irak2	Down	Up
Meox1	Down	Up
Nt5e	Down	Up
Ntrk1	Down	Up
Perp	Down	Up
Pi16	Down	Up
Procr	Down	Up
Rarres2	Down	Up
S100a6	Down	Up
Sparc	Down	Up
Tagln2	Down	Up
Trank1	Down	Up
Thbs1	Up	Down

## Sheet: Table S6D
Gene Name	FOXL2C134W vs. FOXL2WT (HGrC1)	TGFBR1-CA vs. Ctrl
Dsp	Up	Down
Hacd1	Down	Up
Irak2	Down	Up
Perp	Down	Up
Rarres2	Down	Up
Sparc	Down	Up
Tagln2	Down	Up
Thbs1	Down	Up

## Sheet: Notes
* Table S6A-D represent overlapping DE genes in opposite directions between TGFBR1-CA ovaries and human ovarian GCTs or granulosa cells overexpressing a mutant FOXL2 depicted in Figure 5A-D, respectively.
