# Supplementary material for: Transcriptomic Profiling of Gene Expression Associated with Granulosa Cell Tumor Development in a Mouse Model
Source: Cancers (Basel). 2022 Apr 27;14(9):2184. doi: 10.3390/cancers14092184 (PMC9105549; doi:10.3390/cancers14092184)
Supplement: Supplementary file 1 [file cancers-14-02184-s001.zip › cancers-1620022-supplementary/Supplementary/Table S7.xlsx]

## Sheet: LogFC and FDR
	PCR Profiler Array		RNA-seq
Genes	LogFC in Array	FDR	LogFC in seq	FDR
Abl1	-0.340075	0.384685	-0.0233047	0.898071
Akt1	-0.599462	0.264608	0.0980757	0.544537
Apc	-0.304006	0.17124	-0.363053	0.00426905
Atm	-0.37707	0.378539	-0.361088	0.046711
Bax	-0.454032	0.228191	0.392594	0.0225298
Bcl2	-0.415037	0.352649	-0.313586	0.07631
Bcl2l1	-0.943416	0.25881	0.178899	0.28328
Bcr	-0.415037	0.313704	-0.0058311	0.981186
Brca1	-0.862496	0.200886	-0.141091	0.561608
Brca2	-0.836501	0.22804	-0.595901	0.000337081
Casp8	-0.514573	0.228396	0.195203	0.241117
Ccnd1	-0.200913	0.673832	0.436428	0.063078
Cdh1	-0.136062	0.935539	0.0657734	0.848729
Cdk4	-0.535332	0.262926	0.164022	0.364464
Cdkn1a	0.163499	0.882152	0.56506	0.0207344
Cdkn2a	1.15056	0.028747	NA	NA
Cdkn2b	1.52105	0.0760505	NA	NA
Cdkn3	-1.18442	0.118694	0.168986	0.613866
Ctnnb1	-0.234465	0.321314	0.0638687	0.707899
E2f1	-0.713119	0.132273	0.155061	0.431815
Egf	-1.25154	0.046636	NA	NA
Elk1	-0.68966	0.125924	-0.0507522	0.800562
Erbb2	-0.713119	0.210732	-0.295617	0.0461216
Esr1	-0.514573	0.179842	-0.579061	8.89457e-07
Ets1	-0.434403	0.266098	-0.452863	0.000675462
Fhit	-0.599462	0.129794	-0.532832	0.0696314
Fos	-0.104697	0.858145	-0.0577375	0.904007
Foxd3	0.124328	0.454304	NA	NA
Hgf	0.432959	0.262528	0.35264	0.24607
Hic1	-0.217591	0.630537	0.543637	0.00398295
Hras	-0.599462	0.135631	0.334148	0.0497249
Igf2r	-0.666576	0.112222	-0.373012	0.0112289
Jak2	-0.358454	0.259271	0.0288811	0.875068
Jun	0.782409	0.228508	0.743147	0.000312981
Junb	0.400538	0.609545	0.0796046	0.833909
Jund	2.21723	0.991908	0.201178	0.503694
Kit	-1.08927	0.168347	-1.03734	3.40506e-07
Kitl	-0.888969	0.0542455	-0.867119	1.42635e-09
Kras	-0.395929	0.389559	0.134133	0.437621
Mcl1	0.0143553	0.958288	0.106391	0.51355
Mdm2	-0.200913	0.416445	-0.0318829	0.864103
Men1	-0.494109	0.210387	-0.0523943	0.755448
Met	0.454176	0.603001	-0.182832	0.484423
Mgmt	-0.395929	0.25269	0.264395	0.322204
Mlh1	-0.395929	0.257884	-0.0243351	0.936553
Mos	-0.785875	0.329321	0.0658064	0.841795
Myb	2.14405	0.256683	NA	NA
Myc	-0.454032	0.250704	-0.469205	0.076906
Mycn	-0.836501	0.133475	0.0470816	0.89073
Nf1	0	0.980199	-0.406329	0.00132763
Nf2	-0.234465	0.26104	0.00814423	0.965133
Nfkb1	-0.136062	0.0237037	-0.0166114	0.926343
Nfkbia	0.0565835	0.557073	0.149689	0.414242
Nras	-0.494109	0.12154	-0.262422	0.0286722
Pik3c2a	-0.104697	0.69296	-0.26217	0.059463
Pik3ca	-0.0588937	0.726776	-0.157272	0.26026
Pml	-0.234465	0.268618	-0.103666	0.493042
Prkca	-0.0892673	0.603257	0.130505	0.595967
Raf1	-0.514573	0.121313	-0.192582	0.143105
Rara	-0.434403	0.263464	0.241991	0.313441
Rassf1	-0.494109	0.131707	-0.0473476	0.869717
Rb1	-0.152003	0.71211	0.08522	0.661967
Rel	0.15056	0.754842	-0.288277	0.174452
Ret	0.111031	0.906407	NA	NA
Ros1	0.83996	0.461079	NA	NA
Runx1	0.389567	0.359071	0.126954	0.678064
Runx3	0.933573	0.213861	NA	NA
S100a4	1.01436	0.0245863	NA	NA
Serpinb5	1.66903	0.488376	NA	NA
Sh3pxd2a	0.250962	0.54654	0.480499	0.000106678
Smad4	-0.535332	0.184177	-0.247672	0.0544386
Src	-0.340075	0.225317	0.222423	0.0918712
Stat3	0.15056	0.523417	0.19747	0.204922
Stk11	-0.514573	0.044144	-0.0617006	0.694683
Tgfb1	0.344828	0.232448	0.555159	0.000627837
Tnf	0.85599	0.378312	NA	NA
Trp53	-0.454032	0.175989	-0.0129758	0.946754
Trp73	-0.599462	0.334154	NA	NA
Tsc1	-0.556393	0.186676	-0.443553	0.00224125
Vhl	0	0.994289	0.395987	0.0258897
Wt1	-0.761213	0.129254	-0.897561	3.7383e-11
Wwox	-0.268817	0.26203	-0.172926	0.389402
Xrcc1	-0.643856	0.117703	0.0276142	0.872556
Zhx2	-0.473931	0.249006	-0.0555476	0.788583
Actb	0.0565835	0.68618	0.249384	0.158405
B2m	0.226509	0.263566	0.537185	0.0345219
Gapdh	-0.577767	0.0545443	0.0650193	0.714029
Gusb	-0.0144996	0.859659	0.434812	0.000956236
Hsp90ab1	-0.268817	0.0792397	0.0128584	0.950234

## Sheet: Notes
* Among the 89 genes analyzed by the PCR profiler array, 77 were detected by the RNA-seq
* NA: Not available
